# Supplementary material for: Post-eruptive mobility of lithium in volcanic rocks
Source: Nat Commun. 2018 Aug 13;9:3228. doi: 10.1038/s41467-018-05688-2 (PMC6089988; doi:10.1038/s41467-018-05688-2)
Supplement: Supplementary file 3 — Supplementary Data 1 [file 41467_2018_5688_MOESM3_ESM.xlsx]

## Sheet: Sample locations
Sample locations and descriptions
Sample number	Unit name		LAT (N)	LONG (W)		Comment
BP5-23-12-8	Kilgore Tuff		43.4884	111.903		Basal vitrophyre Kilgore Tuff
BP5-23-12-6	Kilgore Tuff		43.6501	111.685		Upper vitrophryre Kilgore Tuff
BP4-19-12-2	Kilgore Tuff		43.5329	111.7		Basal vitrophyre, Kilgore tuff, reference section (Morgan and McIntosh, 2005)
BP5-25-12-3	Kilgore Tuff		44.3635	112.166		Grayish purple welded tuff, platy; from near top of section; type section (Morgan and McIntosh, 2005)
BP5-25-12-2	Kilgore Tuff		44.1277	112.538		upper vitrophryre, Kilgore Tuff
DS13018	Walcott Tuff		43.8073	112.849		Basal part of Walcott (Morgan&McIntosh) Tuff at reference section, black layer with spherulites
DS13016	Walcott Tuff		43.8073	112.849		Devitrified middle part of Walcott ref section, cliff-forming (above the break in slope)
DS13023	Conant Creek Tuff		43.8633	111.16		Grey, extremely crystal-poor ignimbrite sampled from talus slope
BP140625-1	Conant Creek Tuff		44.0626	110.927		glassy sample of Conant Creek Tuff at type section, S Boone Creek
BP140605-4	Conant Creek Tuff		43.6489	111.685		Tuff of Elkhorn Spring (Morgan and McIntosh)/Conant Creek Tuff
WP201-08 ("208")	Blacktail Creek Tuff		43.4283	111.881		Welded tuff, Blacktail Creek Tuff
BP4-19-12-1	Blacktail Creek Tuff		43.5049	111.762		Upper vitrophyre, Blacktail Creek Tuff, type section (Morgan and McIntosh, 2005)
DS 13 008	Blacktail Creek Tuff		43.505	111.762		Basal vitrophyre at Ririe Reservoir
DS 13 009	Blacktail Creek Tuff		43.505	111.762		Crystalline interiror at Ririe Reservoir
BE SRP 09 023	Tuff of Knob		43.2394	114.917		Same samples as described in the Rowe et al. 2011 paper
BE SRP 09 012	Tuff of Knob		43.2098	114.994
BE SRP 13 001	Wooden Shoe Butte		42.3446	114.295		Wooden Shoe Butte next to the road in Rock Creek
BE SRP 13 002	Wooden Shoe Butte		42.3446	114.295		Wooden Shoe Butte next to the road in Rock Creek
BE SRP 14 038	Huckleberry Ridge Tuff		43.9127	111.536		Teton dam Embree location basal vitrophyre
BE SRP 14 039	Huckleberry Ridge Tuff		43.9127	111.536		Teton dam Embree location crystalline interior
BE SRP 12 024	Elk Butte		44.2366	111.37		See Troch et al. (2017) for more details

## Sheet: Blacktail Creek
Trace element compositions of feldspar crystals from the Blacktail Creek Tuff
Sample	Unit	Mineral	Lithology	Li	Na	Mg	Al	Si	K	Ca	Sc	Ti	V	Rb	Sr	Y	Zr	Ba	La	Ce	Pr	Nd	Sm	Eu	Gd	Pb
				µg/g	µg/g	µg/g	µg/g	µg/g	µg/g	µg/g	µg/g	µg/g	µg/g	µg/g	µg/g	µg/g	µg/g	µg/g	µg/g	µg/g	µg/g	µg/g	µg/g	µg/g	µg/g	µg/g
208 g33 - 1	BCT	plagioclase	Microcrystalline	25.3	55257	63	112749	285621	11558	32145	0.28	91	0.02	3.4	377.7	0.3		1182	29	32.3			0.6	4.8	0.2	16.1
208 g33 - 2	BCT	plagioclase	Microcrystalline	25.3	54693	62	112159	285621	11543	32081	0.27	89	0.03	3.4	380.3	0.3		1161	28.7	32.7			0.5	4.8	0.2	15.6
208 g33 - 3	BCT	plagioclase	Microcrystalline	25.9	54927	62	108606	285621	11334	31479	0.29	89	0.04	3.4	365.9	0.3		1124	27.4	32			0.6	4.4	0.2	15.5
208 g33 - 4	BCT	plagioclase	Microcrystalline	25.8	54677	64	110806	285621	10895	31608	0.24	96	0.04	3.4	359.2	0.4		1171	27.9	32.2			0.5	4.5	0.2	16
208 g33 - 5	BCT	plagioclase	Microcrystalline	21.6	55782	93	109369	285621	10572	31050	0.33	107	0.13	3.5	366.2	0.5	1.7	1175	28.7	32.8			0.5	4.4	0.3	16.1
208 g33 - 6	BCT	plagioclase	Microcrystalline	24.3	55424	66	112085	285621	10484	32533	0.28	97	0.04	3.2	376.4	0.4	0.1	1091	29.7	34.1			0.6	4.3	0.3	15.8
208 g33 - 7	BCT	plagioclase	Microcrystalline	29.5	58484	63	111655	285621	8514	30506	0.27	92	0.07	3.7	373.6	0.7	0.4	1142	28.4	31.9			0.6	4.3	0.3	15.8
208 g33 - 8	BCT	plagioclase	Microcrystalline	29.2	55699	65	108815	285621	9800	30838	0.31	97	0.05	3.7	371.7	0.4	0.4	1127	28.8	33.5			0.6	4.2	0.2	15.9
208 g33 - 9	BCT	plagioclase	Microcrystalline	29.8	56489	67	107677	285621	8276	29913	0.29	96	0.04	3.4	361.3	0.6	0.4	1126	28.2	32.9			0.6	4.2	0.3	15.8
208 g33 - 10	BCT	plagioclase	Microcrystalline	28.2	55862	64	111456	285621	11495	31885	0.29	97	0.04	3.6	384.9	0.3		1246	29	33.7			0.5	4.5	0.2	16.4
208 g32 - 1	BCT	plagioclase	Microcrystalline	18.8	56723	67	113845	285621	8136	33385	0.29	97	0.05	3.1	353.4	0.5	0.5	912	29.1	33.9			0.7	4.4	0.3	15.5
208 g32 - 2	BCT	plagioclase	Microcrystalline	23	54545	64	111300	285621	10415	32634	0.2	101	0.08	3.4	355.4	0.5	0.3	935	30.1	34.1			0.6	4.4	0.3	15.5
208 g32 - 4	BCT	plagioclase	Microcrystalline	23	55121	59	113399	285621	11549	31068	0.23	85	0.04	3.8	361.9	0.3		1077	25.4	28.7			0.5	4.6	0.2	15.3
208 g32 - 5	BCT	plagioclase	Microcrystalline	21.1	55215	82	114260	285621	10477	32829	0.3	107	0.1	4.5	374.9	0.6	1.7	1140	29.4	33.8			0.6	4.7	0.3	15.4
208 g13 - 1	BCT	plagioclase	Microcrystalline	21.2	55353	56	109947	285621	12881	29413	0.24	86	0.03	4.1	393.6	0.3		1373	26.8	29.5			0.4	4.9	0.2	15.9
208 g13 - 2	BCT	plagioclase	Microcrystalline	23.3	55166	55	109277	285621	13394	28850	0.19	100	0.03	4.2	395	0.2		1612	20.3	22.6			0.4	5.1	0.2	16
208 g13 - 3	BCT	plagioclase	Microcrystalline	23.7	54644	60	108489	285621	11731	30247	0.26	87	0.03	3.5	386.4	0.5		1245	27	31.4			0.6	4.7	0.3	15.3
208 g13 - 4	BCT	plagioclase	Microcrystalline	24.7	58007	58	108885	285621	11234	28615	0.22	93	0.03	4.2	386.3	0.4		1656	23.7	27.9			0.5	5	0.2	15.5
208 g13 - 5	BCT	plagioclase	Microcrystalline	26.1	54801	67	115801	285621	9801	35368	0.25	122	0.04	2.7	408.9	0.4		1084	25	29.4			0.6	4.9	0.3	14.7
208 g13 - 6	BCT	plagioclase	Microcrystalline	26.5	54545	65	114713	285621	10238	34767	0.26	127	0.04	2.8	411	0.4		1119	22.9	27.4			0.6	4.9	0.3	14.8
208 g12 - 1	BCT	plagioclase	Microcrystalline	25	55472	61	113164	285621	11714	31618	0.24	90	0.04	3.5	387.9	0.3		1132	28.5	31.9			0.5	4.9	0.3	15.7
208 g12 - 2	BCT	plagioclase	Microcrystalline	29.4	53039	78	123333	285621	7825	44091	0.27	80		1.9	430.9	0.3		915	10.3	13.6			0.3	5.3	0.2	15.4
208 g12 - 3	BCT	plagioclase	Microcrystalline	25.9	55246	63	115166	285621	10567	34026	0.24	91	0.02	3	387.4	0.3		1025	24.6	27.7			0.5	4.9	0.3	15.1
208 g12 - 4	BCT	plagioclase	Microcrystalline	29.2	53439	75	122530	285621	8121	42624	0.17	78	0.02	2	430.7	0.4		965	11.5	15.1			0.4	5.2	0.2	15.1
208 g12 - 5	BCT	plagioclase	Microcrystalline	29.7	51949	74	119401	285621	7557	43044	0.18	78	0.02	1.9	480.7	0.3		962	8.8	11.5			0.3	6	0.1	14.1
208 g12 - 6	BCT	plagioclase	Microcrystalline	26.6	55418	63	113419	285621	10475	33042	0.22	90	0.08	3.1	419	0.3		1219	24.6	27.4			0.5	5	0.2	15.1
208 g12 - 7	BCT	plagioclase	Microcrystalline	30.1	52202	85	124505	285621	7061	47220	0.28	91		1.7	535.1	0.4		921	7.9	10.3			0.3	6.3	0.2	13.6
208 g26 - 1	BCT	plagioclase	Microcrystalline	29.1	55130	67	113379	285621	10632	33039	0.21	90	0.06	3.3	377.3	0.4		1109	29.9	33.9			0.6	4.2	0.3	16.4
208 g26 - 2	BCT	plagioclase	Microcrystalline	29.1	54690	68	115763	285621	10219	34526	0.25	95	0.07	3	377.5	0.4		1048	31.4	36.2			0.6	4.2	0.3	16.3
208 g26 - 3	BCT	plagioclase	Microcrystalline	27.8	54723	66	112501	285621	11205	32198	0.22	98	0.05	3.4	382.1	0.3		1128	31.1	34.7			0.5	4.4	0.3	16.3
208 g26 - 4	BCT	plagioclase	Microcrystalline	26.8	54246	69	113753	285621	10349	34607	0.19	103	0.06	3	385.2	0.4		1080	32.2	37			0.6	4.7	0.3	16.2
208 g27 - 1	BCT	plagioclase	Microcrystalline	26.1	51916	106	132384	285621	6425	53493	0.25	173	0.03	1.5	660.4	0.4	0.2	691	8.1	11			0.5	6.2	0.2	10.6
208 g27 - 2	BCT	plagioclase	Microcrystalline	27.7	52633	94	126295	285621	7135	46757	0.32	158	0.04	1.7	660.6	0.4	0.2	751	8.9	11.8			0.4	5.6	0.2	8.3
208 g27 - 3	BCT	plagioclase	Microcrystalline	26.9	50992	99	128636	285621	5983	51298	0.27	167	0.05	1.5	582.4	0.4	0.2	662	7.5	10.7			0.4	5.7	0.2	11.7
208 g27 - 4	BCT	plagioclase	Microcrystalline	29.2	51983	94	126722	285621	6527	48974	0.3	159	0.05	1.5	544.4	0.4		740	7.6	10.6			0.3	5.9	0.3	12.5
208 g27 - 5	BCT	plagioclase	Microcrystalline	26.3	52710	98	123356	285621	6949	46426	0.3	163	0.05	4.6	452	0.7	1	697	8.6	12.2			0.4	5.2	0.3	13.8
208 g11 - 1	BCT	plagioclase	Microcrystalline	23.8	56071	85	111778	285621	10241	31806	0.27	98	0.07	3.6	390.1	0.4	0.5	1245	28.8	32.2			0.5	4.7	0.3	15.9
208 g11 - 2	BCT	plagioclase	Microcrystalline	24.9	55837	69	113352	285621	9759	31929	0.2	98	0.05	3.4	391.5	0.5		1188	29.9	33.5			0.5	4.4	0.2	15.5
208 g11 - 3	BCT	plagioclase	Microcrystalline	24.9	54413	64	112503	285621	11499	31840	0.2	99	0.05	3.3	388.1	0.3		1205	30.5	34			0.5	4.4	0.2	16.2
208 g11 - 4	BCT	plagioclase	Microcrystalline	25.3	54564	64	112366	285621	11590	31253	0.22	98	0.05	3.6	386	0.3		1150	30.4	33.6			0.5	4.3	0.2	16.2
208 g11 - 5	BCT	plagioclase	Microcrystalline	25.7	55330	63	111057	285621	11176	31117	0.24	97	0.04	3.6	377.4	0.3		1128	29.4	33			0.5	4.3	0.2	15.9
208 g11 - 6	BCT	plagioclase	Microcrystalline	27.2	55077	61	109500	285621	11474	29914	0.23	94	0.05	3.7	378.1	0.3		1194	28.4	31.9			0.5	4.5	0.2	16
208 g11 - 7	BCT	plagioclase	Microcrystalline	27.1	54674	62	110238	285621	11071	30934	0.22	96	0.04	3.5	382.3	0.3		1196	29.4	33.2			0.5	4.5	0.2	16
208 g11 - 8	BCT	plagioclase	Microcrystalline	27.7	55227	65	111527	285621	10723	31952	0.25	97	0.05	3.5	385.1	0.4		1215	29.9	34			0.5	4.7	0.3	16.1
208 g11 - 9	BCT	plagioclase	Microcrystalline	27.8	53666	90	109124	285621	11146	30658	0.26	97	0.06	3.6	380.6	0.3	0.2	1173	28.8	32.6			0.5	4.3	0.2	16.1
208 g1 c1	BCT	plagioclase	Microcrystalline	26.1	57632	59	123044	286089	12574	33477	0.36	97		3.7	390.1	0.4	0.1	1066	32.8	36.9	2.6	6.9	0.7	4	0.3	18.4
208 g1 r1	BCT	plagioclase	Microcrystalline	20.3	58322	52	121001	286089	15141	29299	0.54	83		4.6	412.1	0.3		1291	26.6	29.2	1.9	5.3	0.5	5.5	0.2	17.6
208 g11 c1	BCT	plagioclase	Microcrystalline	26.8	57744	56	123537	286089	12864	32692	0.43	93		3.9	408.8	0.4		1213	32	34.6	2.5	6.4	0.7	4.3	0.2	17.5
208 g11 r1	BCT	plagioclase	Microcrystalline	26	58187	59	123612	286089	11737	33229	0.48	89		3.1	411	0.4		1263	30.6	34.6	2.4	6.3	0.6	5.3	0.3	16.3
208 g12 c1	BCT	plagioclase	Microcrystalline	31	55192	70	133035	286089	8444	44661	0.48	79		2.1	468.5	0.2		935	9.4	12	0.9	2.9	0.3	5.5		14.2
208 g12 r1	BCT	plagioclase	Microcrystalline	27.6	56401	76	131761	286089	8554	41554	0.44	79		2.3	517.7	0.3		1239	10.6	12.6	1	2.8	0.4	6.3		14.4
208 g13 c1	BCT	plagioclase	Microcrystalline	26	57927	56	125703	286089	13298	32335	0.46	99		3.9	434.2	0.4		1426	26.3	28.9	2.1	5.7	0.6	5	0.4	15.7
208 g13 r1	BCT	plagioclase	Microcrystalline	25.2	57586	54	123108	286089	14039	31319	0.4	88		4.3	428.4	0.4		1420	29.8	32.7	2.3	6.2	0.6	5.3		15.8
208 g14 c1	BCT	plagioclase	Microcrystalline	29.9	57364	56	124804	286089	13138	33027	0.5	97		3.8	427.3	0.4		1377	30.8	34.1	2.5	6.8	0.5	4.9	0.3	16.8
208 g14 r1	BCT	plagioclase	Microcrystalline	27.6	57611	63	124115	286089	12353	33196	0.47	87		3.9	408.1	0.4		1251	30.9	34.1	2.4	6.7	0.4	4.7	0.3	16.4
208 g16 r1	BCT	plagioclase	Microcrystalline	20.1	59965	55	131454	286089	11795	35725	0.38	97		3.9	406.9	0.6		1172	34.2	37.5	2.6	5.7	0.9	5.2	0.3	16.7
208 g16 r2	BCT	plagioclase	Microcrystalline	25.4	57334	54	122385	286089	13447	31761	0.42	94		4.1	387.1	0.4		1190	30.2	33.3	2.5	6.5	0.4	4.7	0.4	16.3
208 g17 c1	BCT	plagioclase	Microcrystalline	28.9	59528	55	126047	286089	11301	32308	0.43	97		4.2	416.2	0.3		1181	32.5	34.9	2.4	6.5	0.6	4.8	0.3	16.7
208 g17 r1	BCT	plagioclase	Microcrystalline	25.9	57952	58	127101	286089	13679	32903	0.36	94		4	403.3	0.4		1149	30.8	33.9	2.6	6.7	0.6	4.6	0.2	17.3
208 g18 r2	BCT	plagioclase	Microcrystalline	28.1	57935	60	125085	286089	12454	33765	0.48	96		3.6	366.6	0.5		1300	32.5	36.6	2.5	6.9	0.5	4.5	0.5	18.1
208 g19 c1	BCT	plagioclase	Microcrystalline	27.4	58399	61	126770	286089	12827	33628	0.45	90		3.8	428.9	0.5		1352	31.7	34.6	2.5	6.4	0.7	5.3	0.3	17.2
208 g19r1	BCT	plagioclase	Microcrystalline	21.7	57891	62	124062	286089	13411	32076	0.45	84		4	440.2	0.4		1514	30	32.9	2.5	6.7	0.5	5.6	0.3	17.4
208 g20 c1	BCT	plagioclase	Microcrystalline	28.7	57413	63	125563	286089	12394	34753	0.42	91		3.6	415	0.4		1233	31.8	35.8	2.6	6.9	0.7	4.4	0.3	17.7
208 g20 r1	BCT	plagioclase	Microcrystalline	25.9	58384	58	122722	286089	13584	31609	0.38	92		4.1	378.5	0.4		1199	30.4	32.6	2.5	6	0.6	4.7	0.2	17.4
208 g20 r2	BCT	plagioclase	Microcrystalline	24.8	58249	59	122151	286089	13564	32187	0.38	90		4.4	393	0.4		1257	31.4	33.8	2.4	6.7	0.4	4.9	0.3	17.5
208 g21 c1	BCT	plagioclase	Microcrystalline	29.8	57585	60	124248	286089	12343	33146	0.41	93		3.6	411.1	0.4		1209	31.9	35.3	2.8	6.4	0.5	4.8	0.3	16.9
208 g21 r1	BCT	plagioclase	Microcrystalline	27	57107	59	122838	286089	12835	32104	0.48	88		3.7	402.3	0.4		1144	30.9	33.6	2.6	6.2	0.7	4.9		15.8
208 g22 r1	BCT	plagioclase	Microcrystalline	25.6	58388	58	125642	286089	12829	33768	0.35	89		3.9	400.6	0.5		1086	30.9	34.1	2.5	6.5	0.5	4.7	0.3	16.7
208 g23 c1	BCT	plagioclase	Microcrystalline	23.9	57919	60	124518	286089	10617	33271	0.42	83		3.6	408.9	0.5		1136	31.5	35.7	2.5	7	0.7	4.6	0.4	16
208 g23 r1	BCT	plagioclase	Microcrystalline	21.1	57578	55	122448	286089	11420	31727	0.42	90		3.9	384.2	0.4		1224	29.8	32.3	2.5	6.2	0.5	5	0.4	16.2
208 g26 c1	BCT	plagioclase	Microcrystalline	28.1	56775	57	119151	286089	12915	31560	0.39	90	0.15	3.8	389.6	0.3		1170	29.8	33.7	2.4	5.9	0.6	4.4	0.3	17.2
208 g26 r1	BCT	plagioclase	Microcrystalline	31.3	57913	70	123024	286089	10109	35091	0.52	89		4.4	384.7	0.5	0.4	1065	31.4	36.6	2.7	6.7	0.7	4.4	0.4	16.6
208 g27 r1	BCT	plagioclase	Microcrystalline	22.7	56184	73	128542	286089	9131	40843	0.5	118		2.4	450.4	0.4		871	13.4	16.2	1.3	3.9	0.3	5.2	0.2	14.3
208 g28 c1	BCT	plagioclase	Microcrystalline	25.7	57648	65	124651	286089	12073	34128	0.54	94		3.7	397.6	0.4		1131	31.9	35.9	2.6	6.5	0.7	4.3	0.4	17.4
208 g28 r1	BCT	plagioclase	Microcrystalline	22.2	57807	57	123006	286089	12943	32583	0.48	95		3.9	398.3	0.4	0.2	1265	31.1	34.7	2.5	7.4	0.7	4.9	0.3	17.4
208 g3 c1	BCT	plagioclase	Microcrystalline	25	56824	60	120273	286089	13091	30516	0.57	95		4.3	395.9	0.7	0.4	1283	28.8	32.3	2.3	6.3	0.5	4.8		16.7
208 g3 r1	BCT	plagioclase	Microcrystalline	26.5	56941	57	120623	286089	12851	31977	0.47	91		3.8	403.9	0.3		1231	29.3	34.1	2.4	6.1	0.4	4.6	0.3	17.2
208 g30 c1	BCT	plagioclase	Microcrystalline	27.8	59475	56	122623	286089	11050	31074	0.42	96		4.3	412	0.5		1267	31.6	34.2	2.5	6.5	0.6	4.5	0.2	17.5
208 g30 r1	BCT	plagioclase	Microcrystalline	21.9	58599	59	124903	286089	12602	32631	0.47	99		4	418.2	0.4		1316	30.3	33.1	2.5	6.4	0.6	5.2	0.3	17.2
208 g31 c1	BCT	plagioclase	Microcrystalline	29.5	57592	58	125632	286089	13298	33414	0.49	88		3.9	424.2	0.5		1422	31.1	34.8	2.5	6.3	0.6	5.2	0.3	16.4
208 g31 r1	BCT	plagioclase	Microcrystalline	23.2	57559	54	125366	286089	13715	32124	0.43	85		4.1	401.8	0.4		1257	29.2	31.7	2.3	6.4	0.4	5.1		16.2
208 g32 c1	BCT	plagioclase	Microcrystalline	23.3	56488	70	122112	286089	11433	33670	0.49	97		4.8	380.7	0.7	1.7	1024	31.4	35.5	2.7	7.4	0.6	4.9	0.4	16.3
208 g32 r1	BCT	plagioclase	Microcrystalline	18.9	57856	73	114665	286089	10533	28398	0.51	90		4.7	354.6	0.3	0.9	1079	24.6	27.7	2	5.6	0.5	4.4		15.5
208 g33 c1	BCT	plagioclase	Microcrystalline	28.6	57251	55	118505	286089	11504	31220	0.5	85		4	378.3	0.5		1170	30.5	34.1	2.5	6.7	0.5	4.4	0.3	17
208 g33 r1	BCT	plagioclase	Microcrystalline	22.8	56158	51	119863	286089	12511	32015	0.41	83		3.7	386.4	0.4		1193	27.8	32.2	2.3	6.1	0.5	4.9	0.3	16.5
208 g35 c1	BCT	plagioclase	Microcrystalline	26.1	55486	61	121377	286089	11288	31166	0.61	78		3.5	367.7	0.4		1059	28	33.1	2.3	6.4	0.7	4.6		16.1
208 g35 r1	BCT	plagioclase	Microcrystalline	28.4	54845	61	122485	286089	11443	32071	0.46	77		3.6	374.1	0.4		1120	28.2	32.7	2.4	6.6	0.7	4.2		15.5
208 g36 c1	BCT	plagioclase	Microcrystalline	27.4	58892	60	121106	286089	8873	32834	0.51	89		3.4	317.2	0.8		834	30.1	35.3	2.7	7.1	0.7	3.9	0.4	17.2
208 g36 r1	BCT	plagioclase	Microcrystalline	24	57888	55	120576	286089	11923	31111	0.55	100		4	316.3	0.3		1146	29.9	33.6	2.4	6.5	0.3	3.8	0.3	17.8
208 g38 c1	BCT	plagioclase	Microcrystalline	29.5	59223	78	127587	286089	9702	33214	0.41	98	0.22	4	421.5	0.7	1.5	1354	29.7	33	2.5	6.1	0.7	5		16.7
208 g38 r1	BCT	plagioclase	Microcrystalline	24.7	58111	57	122883	286089	11946	31938	0.5	90		4.1	422.2	0.4	0.4	1413	29.6	32.5	2.3	6.4	0.6	5	0.3	15.6
208 g4 c1	BCT	plagioclase	Microcrystalline	23.7	56940	57	122434	286089	11879	33310	0.46	93		3.6	402.6	0.4		1031	31.5	35.3	2.5	6.7	0.6	4.6	0.2	16.4
208 g4 r1	BCT	plagioclase	Microcrystalline	22.7	57109	54	119414	286089	13020	30775	0.49	84		4.1	379.6	0.4		1292	28	31.5	2.3	5.9	0.7	4.9	0.3	16.7
208 g5 c1	BCT	plagioclase	Microcrystalline	29	58211	60	122374	286089	13266	32533	0.4	88		3.6	397.4	0.4		1258	30.3	34.1	2.4	6.3	0.7	4.7	0.3	17.1
208 g5 r1	BCT	plagioclase	Microcrystalline	27.5	57661	115	123344	286089	13126	33040	0.48	97		3.9	398.4	0.5	1	1207	31.3	34.3	2.6	6.5	0.6	4.7	0.3	17.3
208 g6 c1	BCT	plagioclase	Microcrystalline	28.2	58383	76	122833	286089	10725	32612	0.56	94		4.5	397.5	0.7	0.4	1282	31.4	34.4	2.5	6.4	0.5	4.7	0.3	17.1
208 g6 r1	BCT	plagioclase	Microcrystalline	27.8	56761	54	120831	286089	13267	31293	0.38	93		4.1	399.5	0.4		1268	30.3	33	2.4	6.4	0.5	4.5	0.2	17
208 g7 c1	BCT	plagioclase	Microcrystalline	32.3	54549	83	137611	286089	7529	48932	0.38	86		1.8	611.8	0.3	0.6	973	8.4	11.2	0.9	3	0.2	6.7	0.2	12.3
208 g7 r1	BCT	plagioclase	Microcrystalline	25	56858	68	132416	286089	8694	41730	0.4	78		2.4	573.5	0.3		1158	13	15.7	1.2	3.5	0.3	6.9		12.7
208 g8 c1	BCT	plagioclase	Microcrystalline	22.5	59898	60	118703	286089	10115	30265	0.54	76		3.9	219.7	0.6	0.7	406	21.5	24.4	1.8	4.6	0.5	2.4	0.4	16.7
208 g8 c2	BCT	plagioclase	Microcrystalline	28.2	59051	61	124315	286089	9167	34272	0.51	70		3.5	272.8	0.4	0.5	600	24.9	28.7	2.1	6	0.6	2.7		16.3
208 g8 r1	BCT	plagioclase	Microcrystalline	24.4	58081	52	120082	286089	11555	31510	0.49	62		7.6	232.9	0.8	1.3	436	23.9	25.7	2	5	0.6	2.6	0.4	16.3
208 g9 c1	BCT	plagioclase	Microcrystalline	27.7	57363	56	119805	286089	13499	31197	0.54	84		3.9	412.3	0.4		1257	27.2	31.4	2.3	5.7	0.4	5		17.7
208 g9 r1	BCT	plagioclase	Microcrystalline	24.4	57626	57	121426	286089	12650	31876	0.5	89		3.8	410.1	0.4		1287	28.1	31.7	2.3	6.1	0.6	5	0.3	16.6
BP419121 grain10 - 1	BCT	plagioclase	Glassy	17.6	53659	81	127617	290296	7072	47530	0.25	100	0.02	1.8	420.1	0.2		988	8.9	11.1			0.3	5.2	0.2	16
BP419121 grain10 - 2	BCT	plagioclase	Glassy	16.1	54111	77	125264	290296	7536	44453	0.19	94		1.9	410.8	0.2		997	8.7	10.9			0.3	5.2	0.1	15.3
BP419121 grain10 - 3	BCT	plagioclase	Glassy	14.4	54360	72	122092	290296	7613	42484	0.24	98	0.01	2	358.8	0.2		756	8.3	10.4			0.3	4.6	0.2	15.1
BP419121 grain10 - 4	BCT	plagioclase	Glassy	12.5	56073	80	112836	290296	10572	33120	0.27	91	0.07	3.4	344	0.3	0.6	828	22.8	26.3			0.5	4.3	0.2	15.3
BP419121 grain11 - 1	BCT	plagioclase	Glassy	13.2	56440	73	116341	290296	10402	34632	0.18	101	0.06	3.3	393.8	0.4	0.2	1108	32	36.1			0.6	4.5	0.3	16.7
BP419121 grain11 - 2	BCT	plagioclase	Glassy	13.5	56689	72	120557	290296	11239	36184	0.18	107	0.06	3.5	415.7	0.4		1220	32.3	36.1			0.5	4.9	0.3	16.3
BP419121 grain11 - 3	BCT	plagioclase	Glassy	13.8	55886	67	113058	290296	10810	32842	0.21	99	0.04	3.4	375.1	0.4		1182	30.1	34.7			0.6	4.5	0.3	16.1
BP419121 grain11 - 4	BCT	plagioclase	Glassy	12.9	55571	66	113815	290296	10621	33592	0.22	94	0.04	3.2	370.2	0.4		1155	29.5	33.9			0.6	4.7	0.3	16.1
BP419121 grain11 - 5	BCT	plagioclase	Glassy	12.3	56005	93	111630	290296	11701	31508	0.23	94	0.34	3.8	365.7	0.3	1	1206	28	32.1			0.5	4.7	0.3	16.3
BP419121 grain11 - 6	BCT	plagioclase	Glassy	11	56477	89	111575	290296	12223	30908	0.26	96	0.41	4.2	366.9	0.3	0.7	1197	26.8	31			0.4	4.7	0.3	16.1
BP419121 grain12 - 1	BCT	plagioclase	Glassy	10.6	55696	80	111727	290296	12011	30429	0.19	94	0.03	4.1	400.3	0.3	0.5	1266	27.8	30.4			0.5	4.9	0.2	16.5
BP419121 grain12 - 2	BCT	plagioclase	Glassy	11.7	56374	100	122344	290296	11836	34943	0.23	108	0.05	4.5	441.1	0.5	1.1	1350	31.3	34.5			0.6	5.3	0.3	16.6
BP419121 grain12 - 3	BCT	plagioclase	Glassy	10.9	55925	61	113677	290296	12020	30965	0.19	92	0.03	3.9	414.8	0.3		1352	28.2	31.1			0.5	5.2	0.2	16.5
BP419121 grain12 - 4	BCT	plagioclase	Glassy	10.1	55106	411	114687	290296	11858	31372	0.37	114	0.25	4.3	399.7	0.4	7.6	1309	27	30.4			0.5	5	0.3	16.2
BP419121 grain12 - 5	BCT	plagioclase	Glassy	9.5	56248	72	113346	290296	12232	30761	0.14	95	0.03	4.1	402.3	0.3	0.4	1324	27.1	30.2			0.5	5	0.2	16.5
BP419121 grain15 - 1	BCT	plagioclase	Glassy	10.7	56293	215	112926	290296	11897	30493	0.34	102	0.26	4.2	396	1.8	3.9	1243	29.6	34.3			0.8	4.6	0.6	16.3
BP419121 grain15 - 2	BCT	plagioclase	Glassy	12.6	55507	301	112521	290296	11535	31122	0.3	111	0.57	3.9	392.9	1.8	5	1202	30.4	35.3			0.9	4.7	0.6	16
BP419121 grain15 - 3	BCT	plagioclase	Glassy	12.7	55951	66	110492	290296	11661	31020	0.23	93	0.05	3.7	389.2	0.3		1212	27.4	31.4			0.5	4.7	0.2	16.2
BP419121 grain15 - 4	BCT	plagioclase	Glassy	12.5	55756	63	110318	290296	11820	30459	0.21	94	0.02	3.8	390.7	0.3		1241	27.2	31.1			0.5	4.7	0.2	16.6
BP419121 grain15 - 5	BCT	plagioclase	Glassy	11	55926	64	109966	290296	11705	30612	0.17	91	0.05	3.8	393.6	0.3		1254	27.1	30.7			0.5	4.8	0.2	16.2
BP419121 grain15 - 6	BCT	plagioclase	Glassy	10.5	55717	74	114274	290296	11603	32649	0.21	100	0.06	3.8	407.5	0.3	0.3	1266	28.8	32.7			0.5	5	0.2	16.6
BP419121 grain16 - 4	BCT	plagioclase	Glassy	12	55773	116	112902	290296	11071	32158	0.27	102	0.1	3.9	378.9	0.5	1	1028	29.2	33.9			0.6	4.3	0.3	16.1
BP419121 grain16 - 5	BCT	plagioclase	Glassy	12	55622	107	109553	290296	11322	31681	0.26	95	0.1	3.8	376.1	0.4	0.7	1040	28	32.7			0.6	4.2	0.2	16.3
BP419121 grain16 - 6	BCT	plagioclase	Glassy	11.7	55541	101	108743	290296	11975	29606	0.23	98	0.08	4.4	383.1	0.3	0.6	1139	27.3	31.1			0.5	4.4	0.2	16.4
BP419121 grain16 - 7	BCT	plagioclase	Glassy	11.8	56078	252	108327	290296	11709	28804	0.27	108	0.19	4.6	389.2	0.4	2.9	1283	26.8	30.2			0.5	4.5	0.2	16.2
BP419121 grain16 - 9	BCT	plagioclase	Glassy	9	55883	245	106500	290296	13147	27928	0.29	106	0.22	5.8	350.8	0.6	4.6	1215	22.5	26.3			0.5	4.4	0.3	16.2
BP419121 grain17 - 1	BCT	plagioclase	Glassy	15.8	54494	84	126859	290296	7542	45804	0.15	87		1.9	624.3	0.2		1268	9.5	11.4			0.3	6.8	0.1	10.8
BP419121 grain17 - 2	BCT	plagioclase	Glassy	17.1	53127	96	129844	290296	6976	48843	0.22	101	0.03	1.8	686.9	1.7	0.3	1138	10.3	14.6			0.7	6.9	0.6	9.8
BP419121 grain17 - 3	BCT	plagioclase	Glassy	17.3	53237	87	129158	290296	7051	48364	0.22	103	0.04	2	652.5	0.4		896	9.4	13.2			0.4	6.3	0.2	10.6
BP419121 grain17 - 4	BCT	plagioclase	Glassy	17	51586	92	131913	290296	6151	52390	0.26	104	0.02	1.5	573.2	0.4		783	8.1	10.9			0.3	6.2	0.2	12.3
BP419121 grain17 - 5	BCT	plagioclase	Glassy	13.5	55365	64	114192	290296	10802	33166	0.14	99	0.03	3.9	434.9	0.4	0.1	964	23.9	28.6			0.6	4.9	0.3	14.6
BP419121 grain17 - 6	BCT	plagioclase	Glassy	12.5	55007	77	124828	290296	8634	42797	0.19	110		2.6	472.9	0.9	0.1	1020	19.8	25.6			0.7	5.5	0.4	14.7
BP419121 grain17 - 7	BCT	plagioclase	Glassy	13.3	54127	79	124765	290296	7852	43476	0.17	82		2	732.1	0.2		1480	9.6	11.6			0.3	7.5	0.2	7.5
BP419121 grain18 - 1	BCT	plagioclase	Glassy	11	55657	174	115661	290296	11097	32750	0.23	106	0.33	4.5	346.8	0.6	2.6	958	29.6	34.1			0.6	4.5	0.3	16.2
BP419121 grain18 - 3	BCT	plagioclase	Glassy	13.1	56502	59	112019	290296	12465	30587	0.14	95	0.04	5.5	348.7	0.3	0.1	1180	27.1	30.2			0.5	4.7	0.2	16.4
BP419121 grain19 - 1	BCT	plagioclase	Glassy	11	56839	65	114693	290296	10854	33104	0.11	97	0.04	3.2	390.3	0.4		1083	30.4	34.9			0.6	4.8	0.3	16.3
BP419121 grain19 - 7	BCT	plagioclase	Glassy	8.8	56666	117	110658	290296	12168	30587	0.26	92	0.09	4.3	396.1	0.4	1.2	1312	27.1	31.1			0.5	5.1	0.2	16.4
BP419121 g1	BCT	plagioclase	Glassy	14.7	57261	97	133429	290764	13849	30991	0.53	88		4.8	392.6	0.4	1.2	1073	27.6	31.4	2.2	6	0.4	5	0.3	16.8
BP419121 g3	BCT	plagioclase	Glassy	13.6	56249	335	148048	290764	9793	41546		82	1.18	3	407.9	0.6	4.1	957	23	26.1	1.9	4.8	0.3	4.1		16.9
BP419121 g3b	BCT	plagioclase	Glassy	11	58222	92	137300	290764	13584	32997	0.64	85		4.4	410	0.4	0.6	1242	29.7	33.6	2.4	6.4	0.5	5.1	0.3	16.4
BP419121 g5	BCT	plagioclase	Glassy	16	57755	92	137057	290764	12584	33878		96		3.8	410.9	0.5	0.4	1345	32.5	36.4	2.6	7.1	0.5	4.9	0.3	17.4
BP419121 g5b	BCT	plagioclase	Glassy	14.3	61237	172	152544	290764	13627	38025	0.84	107		4.2	470.5	0.6	3.1	1459	35.1	38.6	2.8	7.4	0.6	5.9	0.4	16.9
BP419121 g7	BCT	plagioclase	Glassy	14.7	57067	66	135949	290764	12959	33435	0.84	90		4.1	524	0.4		1635	26.7	30.3	2.2	5.6	0.7	5.9		14.1
BP419121 g7b	BCT	plagioclase	Glassy	15.4	57926	157	134355	290764	13903	32073	0.59	93		4.5	446.6	0.3	2.3	1407	28.7	32.5	2.2	6.6	0.6	5.2	0.4	15.4
BP419121 g8	BCT	plagioclase	Glassy	12.8	56704	250	135257	290764	12140	33291	0.64	98		4	395.1	0.6	1.9	1195	30.8	34.9	2.5	7.1	0.6	4.6	0.3	16.7
BP419121 g8b	BCT	plagioclase	Glassy	10.8	56728	251	136591	290764	11289	33800	0.66	100		3.4	395	0.6	2.2	1157	26.4	30.8	2.4	6.2	0.4	4.7		16.5
BP419121 g9	BCT	plagioclase	Glassy	9.9	56950	113	135727	290764	12021	33925	0.69	85		3.8	391	0.4	1.4	1195	28.3	33.3	2.5	6.1	0.7	4.9	0.4	16.9
BP419121 g9b	BCT	plagioclase	Glassy	10.9	57042	62	137260	290764	12382	34035	0.57	92		4.1	404.8	0.4		1266	30	33.7	2.3	6.4	0.6	5.4	0.2	16.7
BP4-19-12-1_07c	BCT	plagioclase	Glassy	10.9	56332	61	111049	291698	10612	30795	0.21	95	0.02	3.8	376.5	0.3		1141	27.1	30.1			0.5	4.6	0.2	16.2
BP4-19-12-1_07r	BCT	plagioclase	Glassy	11	56714	62	112804	291698	10589	31426	0.22	94	0.02	3.7	382.8	0.3		1177	27.8	30.6			0.5	4.7	0.2	16.4
BP4-19-12-1_08c	BCT	plagioclase	Glassy	15.9	56318	66	112893	291698	10248	32585	0.38	101	0.04	3.8	398.7	0.3		1260	29.8	33.2			0.5	4.3	0.2	17.3
BP4-19-12-1_08r	BCT	plagioclase	Glassy	16.9	56734	65	114123	291698	10494	32260	0.22	104	0.05	3.8	398.6	0.4		1245	30.1	33.2			0.6	4.3	0.2	17
BP4-19-12-1_17r2	BCT	plagioclase	Glassy	9.3	56041	64	114295	291698	10775	32643	0.26	96	0.03	4.5	380.4	0.4	0.3	1114	28.4	32.2			0.6	4.8	0.2	16.3
BP4-19-12-1_19c	BCT	plagioclase	Glassy	11.1	56198	80	111918	291698	9999	32150	0.26	79	0.11	3.4	335.5	0.3	0.5	764	26.3	29.9			0.5	3.9	0.2	16
BP4-19-12-1_19r	BCT	plagioclase	Glassy	12.1	56787	59	111714	291698	10127	30903		85	0.05	3.6	297.7	0.3		674	27.7	30.5			0.5	3.4	0.2	15.4
BP4-19-12-1_23c	BCT	plagioclase	Glassy	11.7	55445	64	111450	291698	10290	31861	0.19	99	0.04	3.5	378.7	0.3		1223	29.6	32.5			0.5	4.4	0.3	16.6
BP4-19-12-1_23r	BCT	plagioclase	Glassy	11.4	55767	61	111320	291698	10831	31455	0.21	94	0.04	3.7	384.5	0.3		1203	28.1	31.4			0.5	4.6	0.2	16.6
BP4-19-12-1_30c	BCT	plagioclase	Glassy	13.3	55594	62	110159	291698	10552	30836	0.16	94	0.05	3.8	371.8	0.3		877	27.2	30.7			0.5	3.9	0.2	16.9
BP4-19-12-1_30r	BCT	plagioclase	Glassy	10.8	55262	68	112993	291698	9449	33232		107	0.07	3.3	369.2	0.4		871	29.6	33.8			0.6	3.9	0.3	16.8
BP4-19-12-1_31c	BCT	plagioclase	Glassy	18.4	55954	64	111633	291698	10397	31544	0.22	96	0.04	3.6	374.6	0.4		1086	30	33.3			0.5	4.3	0.2	16.6
BP4-19-12-1_31r	BCT	plagioclase	Glassy	12.1	55472	58	110196	291698	10963	30378	0.21	91	0.02	4.1	369.5	0.3		1164	27.2	29.8			0.4	4.6	0.3	16.4
BP4-19-12-1_32c	BCT	plagioclase	Glassy	12.4	55824	59	110669	291698	10475	31024		100	0.04	3.7	389.2	0.3		1212	29	32			0.6	4.1	0.2	16.3
BP4-19-12-1_32r	BCT	plagioclase	Glassy	11.7	55961	58	109849	291698	10857	30099	0.24	98	0.05	4	391.9	0.3		1291	29.2	32.1			0.5	4	0.2	17.1
BP4-19-12-1_33c	BCT	plagioclase	Glassy	12.2	54814	64	111593	291698	9669	32665	0.14	97	0.04	3.3	400.3	0.4		1204	29.6	33.3			0.6	4.4	0.3	16.1
BP4-19-12-1_33r	BCT	plagioclase	Glassy	11.7	55824	55	108793	291698	11714	28709	0.17	91	0.03	4.4	360.2	0.3		1293	25.8	28.3			0.5	4.4	0.2	16.5
BP4-19-12-1_34c	BCT	plagioclase	Glassy	13.7	55394	62	111982	291698	10069	32036	0.17	93	0.03	3.5	405.6	0.3		1276	28.6	32.1			0.5	4.7	0.3	16.1
BP4-19-12-1_34r	BCT	plagioclase	Glassy	12.3	55693	58	111629	291698	10886	31294	0.24	93	0.03	3.9	395.2	0.3		1347	27.3	30.3			0.4	4.8	0.2	16.4
BP4-19-12-1_37c	BCT	plagioclase	Glassy	14.1	55282	62	110418	291698	10008	30931	0.18	95	0.04	3.5	375.1	0.4		1047	27.6	30.8			0.5	4.2	0.2	15.7
SANIDINE
BP419121 grain13 - 1	BCT	sanidine	Glassy	3.2	30148	7	94053	290296	70271	3922	0.15	146	0.02	94	324.9	0.1		12611	9.3	6.6			0	4.5	0	27
BP419121 grain13 - 2	BCT	sanidine	Glassy	3.7	29923	7	94503	290296	70517	3868	0.2	148	0.04	93.9	323.1	0.1		12566	9.3	6.5			0	4.5	0	26.6
BP419121 grain13 - 3	BCT	sanidine	Glassy	3.9	30167	7	94080	290296	70251	3803	0.17	147	0.04	92.3	315.9	0.1		11947	9.1	6.4			0	4.3	0	25.6
BP419121 grain13 - 4	BCT	sanidine	Glassy	4.1	30472	7	93351	290296	70136	4049	0.25	148	0.04	94	335.8	0.1		12251	9.2	6.6			0	4.5		27.1
BP419121 grain13 - 5	BCT	sanidine	Glassy	3.8	29902	7	92372	290296	70882	3530	0.19	151	0.04	96.8	306.9	0.1		11625	9	6.3			0	4.1		25.5
BP419121 grain13 - 6	BCT	sanidine	Glassy	3.8	29753	7	90718	290296	71992	3191	0.23	144	0.03	96.7	260.9	0		10180	7.2	4.8			0	3.6		22.4
BP419121 grain13 - 7	BCT	sanidine	Glassy	3.9	30227	7	91892	290296	70897	3367	0.23	142	0.04	94.5	277.2	0.1		10632	8.1	5.5			0	3.9		23.4
BP419121 grain13 - 8	BCT	sanidine	Glassy	3.1	30964	9	92730	290296	69372	3784	0.22	144	0.03	92	315.3	0.1		11243	9	6.1			0	4.3		25.9
BP419121 grain14 - 1	BCT	sanidine	Glassy	2.6	30781	7	92324	290296	70519	3188	0.18	140	0.02	94.4	256.2	0		7210	6.2	4.4			0	3.6		21.3
BP419121 grain14 - 2	BCT	sanidine	Glassy	2.6	30750	7	91766	290296	69359	3432	0.18	132	0.02	93.4	285.7	0		8057	8.2	5.8			0	4		23.3
BP419121 grain14 - 3	BCT	sanidine	Glassy	2.7	30536	6	90486	290296	69809	3570	0.21	140	0.02	94	291.7	0.1		8008	8.9	6.5			0.1	4.1	0	24.4
BP419121 grain14 - 4	BCT	sanidine	Glassy	2.8	30501	7	89920	290296	69554	3476	0.24	149	0.03	92.3	291.1	0		8492	9.2	6.6			0	4.1		24
BP419121 grain14 - 5	BCT	sanidine	Glassy	2.7	30704	7	91251	290296	69436	3603	0.21	149	0.03	91.8	308.4	0		8503	9.3	6.7			0	4.3		25
BP419121 grain14 - 6	BCT	sanidine	Glassy	2.7	31222	7	91192	290296	69000	3582	0.19	149	0.02	91.4	301.3	0		9146	9.2	6.3			0	4.1	0	24
BP419121 grain14 - 7	BCT	sanidine	Glassy	4.5	35588	34	94675	290296	58754	7670	0.21	130	0.06	77.9	289.8	0.4	1.6	8055	9.2	7.7			0.1	3.9	0.1	21.2
BP419121 grain14 - 8	BCT	sanidine	Glassy	2.4	30726	7	90815	290296	69366	3041	0.21	131	0.02	92.4	271.2	0.1		9384	7.4	5.1			0	3.7		20.8
BP419121 grain18 - 6	BCT	sanidine	Glassy	2.6	32486	7	93802	290296	66140	4089	0.17	132	0.04	91	317.1	0.1	0.1	11176	8	5.9			0	4.5		26.6
BP419121 g1b	BCT	sanidine	Glassy	8.1	40400	66	117172	290764	57069	13032	0.55	108		65.3	344.9	0.5		7671	15.3	15	0.9	2.3		4.7		23
BP419121 g2	BCT	sanidine	Glassy	2.5	31705	205	116056	303853	82107	3783		128		101	353	0.4	3.4	11985	9.5	7.1	0.3	0.7		5.1		28.3
BP419121 g4	BCT	sanidine	Glassy	3.3	33799	6	117522	303853	81989	4224	0.71	129		100.5	381.4	0.5		14078	10	7.5	0.4	0.7		5.5		32
BP419121 g4b	BCT	sanidine	Glassy	3.5	35878	14	120896	303853	78156	5998		143		96.3	378.8	0.5		12650	12.8	10.9	0.6	1.5		5.3		29
BP419121 g6	BCT	sanidine	Glassy	3.5	32524		121387	303853	83360	4016	0.58	125		98.6	417.1	0.4		13309	9.9	7	0.4	0.8		5.2		30
BP4-19-12-1_01c	BCT	sanidine	Glassy	3.7	32202	7	98743	304320	67111	4160		151	0.03	96	348.7	0.1		12315	9.4	6.8			0	4.8		28.3
BP4-19-12-1_01r	BCT	sanidine	Glassy	3.1	32237	7	98112	304320	67513	3756	0.26	147	0.03	97.3	317.7	0.1		11589	8.6	6.2			0	4.4		25.4
BP4-19-12-1_02c	BCT	sanidine	Glassy	3.2	31869	7	98063	304320	68516	3328	0.27	149	0.02	102.1	265	0		9670	7.5	4.8			0	3.8		23.8
BP4-19-12-1_02r	BCT	sanidine	Glassy	3.1	32174	7	98939	304320	67558	4483	0.19	145	0.03	101.1	343.5	0.1		12224	9.5	7.1			0	4.9		30.7
BP4-19-12-1_03c	BCT	sanidine	Glassy	3.8	32099	7	97176	304320	68182	3807	0.27	143		97.6	279.3	0		7281	7.5	5.4			0	3.9		27.3
BP4-19-12-1_03r	BCT	sanidine	Glassy	3.4	32095	7	97462	304320	67818	3731	0.2	138	0.02	97.2	293.6	0		8356	8.7	6.1			0	4		26.1
BP4-19-12-1_04c	BCT	sanidine	Glassy	3.3	31792	8	98842	304320	67505	4080	0.28	157	0.02	98.5	349.7	0.1		13468	9.7	6.9			0	4.8		29.2
BP4-19-12-1_04r	BCT	sanidine	Glassy	2.4	33995	8	99605	304320	64913	4532	0.28	143	0.02	97.9	333.1	0.1		12754	9.6	7.1			0	4.9		30.5
BP4-19-12-1_05c	BCT	sanidine	Glassy	3.8	32796	7	97460	304320	66975	4032	0.23	143		92.4	322.8	0		7894	8.8	6.3			0	4.4		28.5
BP4-19-12-1_05r	BCT	sanidine	Glassy	3.1	33042	7	99286	304320	66290	4113	0.23	137		91.8	349.8	0.1		11284	10.1	7.3			0	5.1		27.7
BP4-19-12-1_06c	BCT	sanidine	Glassy	3.5	32412	6	97823	304320	68470	3616	0.17	132		98	265.4	0.1		7730	7.5	4.9			0	3.8		27.7
BP4-19-12-1_06r	BCT	sanidine	Glassy	3.6	32180	7	97542	304320	67872	3646	0.24	139	0.03	97.8	266.7	0.1		7757	8	5.6			0	3.8		28.4
BP4-19-12-1_09c	BCT	sanidine	Glassy	3.9	32231	8	100916	304320	66330	4840	0.28	154	0.03	97.7	390.8	0.1		15121	11.3	8.3			0	5.5	0	33.3
BP4-19-12-1_09r	BCT	sanidine	Glassy	3.3	32157	8	100837	304320	66655	4678	0.15	150	0.03	99.5	372.2	0.1		14482	10	7.2			0	5.3		32.1
BP4-19-12-1_10c	BCT	sanidine	Glassy	4.5	32540	8	100550	304320	66572	4433	0.27	140	0.02	100.3	351.8	0.1	0.2	14075	9.4	6.8			0	5.2		30.9
BP4-19-12-1_10r	BCT	sanidine	Glassy	3.1	32576	7	100598	304320	67522	4355	0.19	138		102	328.7	0.1		11304	9.3	6.8			0	4.8	0	29.7
BP4-19-12-1_11c	BCT	sanidine	Glassy	11.7	31953	8	99613	304320	66588	4003	0.23	149	0.03	97.3	336.4	0.1		12007	9.4	6.7			0	4.7		28
BP4-19-12-1_11r	BCT	sanidine	Glassy	8.8	32042	7	99097	304320	66967	4119		148	0.03	97.9	351.9	0.1		12591	9.5	6.8			0	4.9		28.7
BP4-19-12-1_12c	BCT	sanidine	Glassy	3.9	31904	7	98073	304320	67567	3715	0.19	139	0.02	100.1	322.7	0		8280	8.5	5.8			0	4.1		28.8
BP4-19-12-1_12r	BCT	sanidine	Glassy	3.7	31582	6	97422	304320	67103	3622	0.22	130	0.03	100.7	316.7	0		10720	8.3	5.7			0	4.1	0	27.4
BP4-19-12-1_13c	BCT	sanidine	Glassy	3.6	31307	7	98038	304320	67318	3452	0.28	147	0.02	99.4	295.2	0		10780	8.5	5.8			0	3.9		25.7
BP4-19-12-1_13r	BCT	sanidine	Glassy	3.9	31442	8	100470	304320	66796	4154	0.16	153		96.8	347.1	0.1		16104	9.6	6.8			0	4.7		29.4
BP4-19-12-1_14c	BCT	sanidine	Glassy	2.7	31465	6	98173	304320	68521	3427	0.23	130	0.03	107.2	280.4	0.1		10160	7.4	4.8			0	3.8		27.6
BP4-19-12-1_14r	BCT	sanidine	Glassy	2.7	31670	6	97582	304320	68634	3162	0.15	115		108.2	248.1	0		8098	5.9	3.8				3.2		26.6
BP4-19-12-1_15c	BCT	sanidine	Glassy	3.8	32229	7	97845	304320	67582	3810	0.28	144	0.03	98.4	268.3	0		8350	9	6.4			0	3.7		30.4
BP4-19-12-1_15r	BCT	sanidine	Glassy	3.6	32179	7	98206	304320	67717	3719	0.28	145	0.04	99	267.1	0		8975	8.9	6.2			0	3.6		29.2
BP4-19-12-1_16c	BCT	sanidine	Glassy	3.6	32046	7	98695	304320	67696	3929	0.14	154	0.03	99	275.3	0.1		11093	9.7	6.7				3.8		32.6
BP4-19-12-1_16r	BCT	sanidine	Glassy	3.3	31847	7	97437	304320	68429	3662	0.29	145		100.1	260.5	0		7432	8.3	5.9			0	3.5		29.8
BP4-19-12-1_17c	BCT	sanidine	Glassy	2.8	32288	7	99915	304320	67713	4387	0.15	152	0.03	97	363.7	0.1		13523	10	7.3			0	5.1		29.8
BP4-19-12-1_17r1	BCT	sanidine	Glassy	2.7	32016	7	99632	304320	67748	4188	0.17	148	0.03	96.7	354.6	0.1		13010	10.4	7.3			0	5.1	0	28.8
BP4-19-12-1_18c	BCT	sanidine	Glassy	3.7	31355	8	99366	304320	68545	4010	0.2	150	0.02	101.8	326.2	0.1		14565	9.3	6.6			0	4.7		28.2
BP4-19-12-1_18r	BCT	sanidine	Glassy	3.5	31776	7	100499	304320	68895	4367	0.22	145		101.1	355.3	0.1		15346	9.4	6.8			0.1	5.3		30.1
BP4-19-12-1_20c	BCT	sanidine	Glassy	3.4	32858	8	100066	304320	68349	4380	0.26	149	0.03	99.8	326.9	0.1		11366	9.4	6.7			0	4.8		29.3
BP4-19-12-1_20r	BCT	sanidine	Glassy	4.2	32623	10	100153	304320	68136	4483	0.17	144	0.03	99.2	331.8	0.1		12661	10.3	7.6			0	4.8		30.4
BP4-19-12-1_21c	BCT	sanidine	Glassy	3.7	32546	7	100878	304320	67960	4127	0.18	133	0.03	101.5	316.8	0.1		11365	8.6	5.9			0	4.5		27.7
BP4-19-12-1_21r	BCT	sanidine	Glassy	2.4	32951	7	98399	304320	67514	4235	0.18	142	0.02	93.7	392.2	0.1		9938	8.9	6.4			0	5.4		28.4
BP4-19-12-1_22c	BCT	sanidine	Glassy	3.3	32221	8	100238	304320	67431	4575	0.28	154		95.7	372.2	0.1		13827	11.2	8.2			0.1	5.3		31.7
BP4-19-12-1_22r	BCT	sanidine	Glassy	3	31749	7	98179	304320	68427	3607	0.23	155	0.03	100.2	298.4	0.1		11664	9.5	6.6			0	4.4		25.5
BP4-19-12-1_24c	BCT	sanidine	Glassy	2.6	32572	7	99980	304320	67340	4655	0.21	141	0.02	99.9	349.5	0.1		11919	10	7.6			0	5.2		33
BP4-19-12-1_24r	BCT	sanidine	Glassy	3	32414	7	99395	304320	67815	4678	0.21	135	0.03	99.6	349.3	0.1		12214	9.9	7.3			0	5		33.1
BP4-19-12-1_25c	BCT	sanidine	Glassy	4.9	31559	7	97885	304320	69098	3365	0.25	142	0.03	103	282.9	0		10652	8.1	5.3			0	3.8		24.9
BP4-19-12-1_25r	BCT	sanidine	Glassy	4.3	32302	8	99700	304320	68367	4293	0.23	150		100.1	348	0.1		13064	10.7	7.7			0	5		30.3
BP4-19-12-1_26c	BCT	sanidine	Glassy	4.2	31440	7	98292	304320	69884	3239	0.16	136	0.02	103.2	291.2	0.1		10064	8.5	5.7			0	4.1		25.5
BP4-19-12-1_26r	BCT	sanidine	Glassy	3.9	31778	7	99126	304320	69068	3971	0.15	144	0.03	102.1	332.1	0.1		12061	9.4	6.5			0	4.8	0	28.5
BP4-19-12-1_27c	BCT	sanidine	Glassy	3.5	32471	8	100362	304320	67718	4563	0.3	148	0.03	98.7	369.8	0.1		13158	9.8	7.2			0	5.2		32.8
BP4-19-12-1_27r	BCT	sanidine	Glassy	2.5	32277	7	99603	304320	68583	4234	0.22	139		101.3	333	0.1		11382	9.3	6.7			0	4.9	0	29.3
BP4-19-12-1_28c	BCT	sanidine	Glassy	3.3	32553	8	100423	304320	67742	4486	0.31	153	0.03	98	363.6	0.1		14125	9.8	7			0	5.1		31.1
BP4-19-12-1_28r	BCT	sanidine	Glassy	3.2	32171	8	100358	304320	67951	4265	0.26	145	0.02	99	355.8	0.1		14791	9.3	6.4			0	4.9	0	29.9
BP4-19-12-1_29c	BCT	sanidine	Glassy	4.8	32335	8	100347	304320	69108	4171	0.15	145		101.5	329.7	0.1		12659	9.2	6.5			0	4.7		29.4
BP4-19-12-1_29r	BCT	sanidine	Glassy	3.5	32211	8	100908	304320	68925	4103	0.23	139	0.03	101	334	0.1		11971	9.2	6.8			0	4.9		29.8
BP4-19-12-1_35c	BCT	sanidine	Glassy	2.8	32835	9	99643	304320	66092	4664	0.25	153	0.02	94.5	359.9	0.1		13061	9.9	7			0	4.9		29.6
BP4-19-12-1_35r	BCT	sanidine	Glassy	2.9	32099	7	98488	304320	68011	3846	0.18	145	0.03	103.8	309.8	0.1		11182	8.8	6.3			0	4.3	0	27.3
BP4-19-12-1_36c	BCT	sanidine	Glassy	14.8	32906	8	99998	304320	65088	5016	0.22	150	0.02	93.8	389.8	0.1		13904	11	8.2			0	5.5		33.9
BP4-19-12-1_36r	BCT	sanidine	Glassy	14.1	32384	7	99406	304320	66981	4095	0.18	140	0.03	99	332.5	0.1		13542	8.8	6.3			0	4.7		30
BP4-19-12-1_38c	BCT	sanidine	Glassy	10	32312	34	99027	304320	67133	4428	0.28	139	0.07	97.4	357.2	0.1	1	12665	9.5	7				5.2		30.3
BP4-19-12-1_38r	BCT	sanidine	Glassy	7.4	32865	11	99689	304320	66000	4345	0.19	138	0.04	98.1	348	0.1		13518	9.5	6.8			0	5.1		29.6
BP4-19-12-1_39c	BCT	sanidine	Glassy	4.9	33077	8	99278	304320	64720	5008	0.18	146	0.03	91.2	376.7	0.1		12951	10.1	7.4			0	5.5		32.5
BP4-19-12-1_39r	BCT	sanidine	Glassy	3.7	33219	8	98346	304320	65603	4215	0.2	148	0.04	95.7	321.6	0		10808	9.8	6.8			0	4.5		28
BP4-19-12-1_40c1	BCT	sanidine	Glassy	4.1	32340	7	98524	304320	67001	3922	0.22	126	0.04	98.6	328.3	0.1		11319	8.5	5.9			0	4.6		29.3
BP4-19-12-1_40r	BCT	sanidine	Glassy	3.5	32237	9	99940	304320	66217	4465	0.24	140	0.02	96.6	370.5	0.1		15139	9.4	6.8			0	5.3		30.8
Notes:
For analyses without major elements internal standard was assumed as 60 wt.% SiO2 for plagioclase and 65 wt.% SiO2 for sanidine

## Sheet: Walcott Tuff
Trace element compositions of feldspar crystals from the Walcott Tuff
Sample	Unit	Mineral	Lithology	Li	Na	Mg	Al	Si	K	Ca	Sc	Ti	V	Rb	Sr	Y	Zr	Ba	La	Ce	Pr	Nd	Sm	Eu	Gd	Pb
				µg/g	µg/g	µg/g	µg/g	µg/g	µg/g	µg/g	µg/g	µg/g	µg/g	µg/g	µg/g	µg/g	µg/g	µg/g	µg/g	µg/g	µg/g	µg/g	µg/g	µg/g	µg/g	µg/g
DS13018 - 1	WT	Plagioclase	Glassy	5.3	56767.4	61	113754	293101	15402	29334	1.34	106	0.06	3.8	377.8	0.3		1995	24.3	28.4	2.1	5.9	0.5	6	0.2	15.5
DS13018 - 2	WT	Plagioclase	Glassy	5.4	56372.2	56	111680	293101	16846.3	27880	1.29	109		4.3	394.1	0.3		2334	26.4	29.6	2.2	5.7	0.5	6.3	0.2	16.2
DS13018 - 3	WT	Plagioclase	Glassy	7.9	56202.5	92	111787	293101	16524.8	28120	1.33	105	0.05	4.4	402	0.4	1.1	2408	28.1	31.1	2.3	6	0.5	6.7	0.2	16.4
DS13018 - 4	WT	Plagioclase	Glassy	5.9	56278.9	60	113301	293101	15654.8	29056	1.17	111		3.9	387.1	0.3		2173	26.7	30.1	2.2	6.2	0.5	6.1	0.3	15.8
DS13018 - 6	WT	Plagioclase	Glassy	5.2	56512	58	112178	293101	16612.4	27907	1.31	112	0.04	4.2	390.3	0.3	0	2325	26.6	29.8	2.2	6.1	0.5	6.3	0.3	15.9
DS13018 - 7	WT	Plagioclase	Glassy	5.4	56508.2	60	113613	293101	16287.5	29070	1.2	106	0.04	4.1	403.4	0.3		2235	26.9	30.2	2.2	6.3	0.5	6.5	0.2	16
DS13018 - 8	WT	Plagioclase	Glassy	6.1	53310.3	88	106635	293101	18960.7	26003	1.27	164	0.12	16.3	364	2.3	7	2236	29	34.2	2.7	7.8	0.8	5.7	0.5	16.4
DS13018 - 9	WT	Plagioclase	Glassy	4.7	56864.7	59	113673	293101	15734.1	28872	1.13	107	0.06	3.8	392	0.3		2111	26.4	29.4	2.2	5.8	0.5	6.2	0.2	15.5
DS13018 - 10	WT	Plagioclase	Glassy	5.7	56496.7	67	114865	293101	15611.7	30166	1.24	107		3.7	385.6	0.3	0.2	2143	28.1	31.7	2.4	6.4	0.6	6.2	0.2	15.8
DS13018 - 11	WT	Plagioclase	Glassy	4.6	56591.2	58	113076	293101	17115.3	27564	1.13	107	0.04	4.3	391.5	0.3	0	2286	25.6	28.2	2.1	5.6	0.5	6.3	0.3	15.6
DS13018 - 12	WT	Plagioclase	Glassy	5.2	56778.4	64	115266	293101	15528.9	29905	1.22	110		3.8	409.6	0.3		2063	26.1	29.1	2.1	6	0.5	6.5	0.2	15.1
DS13018 - 13	WT	Plagioclase	Glassy	7	56275.3	63	114368	293101	15949.3	29342	1.19	111	0.05	4.1	402.6	0.3		2271	27.4	30.3	2.3	6.2	0.5	6.4	0.2	15.5
DS13018 - 14	WT	Plagioclase	Glassy	5.2	56524.9	63	114508	293101	15238.7	30055	1.3	110		3.6	396.3	0.3	0	2061	27.6	31.1	2.3	6.6	0.5	6.2	0.2	15.4
DS13018 - 15	WT	Plagioclase	Glassy	5.4	56895	57	112647	293101	16120.3	28176	1.04	110	0.04	4.1	381.1	0.3		2136	25.9	28.7	2.1	6	0.5	6	0.2	15.5
DS13018 - 17	WT	Plagioclase	Glassy	4.6	56410.4	59	113006	293101	16036.4	28919	1.19	104		4	400.5	0.3		2121	25.4	28.9	2.1	5.8	0.5	6.3	0.2	16.1
DS13018 - 18	WT	Plagioclase	Glassy	5	56669.4	58	114302	293101	17052.4	28675	1.14	111		4.4	403.7	0.3		2373	26.7	30.2	2.1	5.9	0.5	6.4	0.2	15.9
DS13018 - 19	WT	Plagioclase	Glassy	6.3	56568.7	61	112947	293101	15747.8	28909	1.16	107	0.05	3.9	394.3	0.3		2061	25.7	29.1	2.1	5.9	0.5	6.2	0.2	15.3
DS13018 - 20	WT	Plagioclase	Glassy	3.2	56335.7	65	108235	293101	14726.3	27440	0.91	106		4	376.8	0.4	0.3	2132	26.9	29.6	2.2	5.9	0.5	5.9	0.3	15.8
DS13018 - 21	WT	Plagioclase	Glassy	5.9	56952.9	65	113389	293101	14364	30097	1.2	108	0.04	3.7	394.4	0.4	0.1	2010	27.1	31	2.3	6.5	0.6	6.2	0.3	15.3
DS13018 - 22	WT	Plagioclase	Glassy	6.5	56516.3	63	114220	293101	15302.6	30161	1.13	109		3.6	403	0.3		2198	27.8	31.4	2.3	6.2	0.4	6.3	0.3	15.9
DS13018 - 23	WT	Plagioclase	Glassy	6.1	57448.1	70	116343	293101	12550.4	32179	1.22	111	0.04	3.1	410.7	0.4	0	1854	27.4	31.9	2.4	6.8	0.6	6.5	0.3	15.3
DS13018 - 24	WT	Plagioclase	Glassy	6.3	56598.7	57	111154	293101	16688.5	27612	1.09	112	0.04	4.2	389.3	0.3		2173	24.8	27.7	2	5.7	0.5	6.2	0.2	16
DS13018 - 25	WT	Plagioclase	Glassy	4.9	56571	62	112014	293101	16136.3	28267	1.15	109	0.07	4.1	387.2	0.3	0.1	2087	24.4	27.7	2.1	5.7	0.4	6.2	0.2	15.9
DS13018 - 26	WT	Plagioclase	Glassy	5.8	58961.3	144	114183	293101	16572.9	28210	1.3	115	0.37	5.1	392.4	0.6	1.1	2142	26.9	30.2	2.1	5.9	0.5	5.5	0.2	14.9
DS13018 - 27	WT	Plagioclase	Glassy	5.5	57469.8	87	113166	293101	11067.6	31568	0.87	155	0.33	2.8	390.3	0.4	0.3	1786	19.8	23	1.7	4.8	0.4	6.2	0.3	15.8
DS13018 - 28	WT	Plagioclase	Glassy	6.8	56812.2	58	112369	293101	17354.3	27361	1.19	108	0.05	4.4	396	0.2		2578	27.8	29.9	2.2	5.8	0.5	6.4	0.3	16.2
DS13018 - 29	WT	Plagioclase	Glassy	6.8	56884	65	116301	293101	15026.2	31114	1.19	108	0.06	3.4	402	0.3		2047	27.7	31.6	2.4	6.6	0.7	6.5	0.3	16.2
DS13018 - 30	WT	Plagioclase	Glassy	4.8	56985.6	65	115685	293101	15486.9	30006	1.15	109	0.05	3.7	413.4	0.4		2022	26.4	29.3	2.1	6.3	0.6	6.6	0.3	15.4
DS13018 - 31	WT	Plagioclase	Glassy	6.2	56749.5	66	118678	293101	14198.3	31882	1.13	112	0.05	3.4	405.9	0.4	0	1985	27.4	30.9	2.4	6.6	0.5	6.5	0.2	14.9
DS13018 - 32	WT	Plagioclase	Glassy	4	57360.2	100	113232	293101	15533.2	28716	1.1	112		4.7	391.5	0.5	1.7	2297	26.5	29.9	2.2	6.3	0.5	6.4	0.3	16.9
DS13018 - 34	WT	Plagioclase	Glassy	5.6	56771.6	65	114781	293101	15093.2	30229	1.07	114	0.05	3.6	399.2	0.3		1998	27.2	30.7	2.3	6.3	0.5	6.3	0.3	15.3
DS13018 - 35	WT	Plagioclase	Glassy	6	56765	69	114386	293101	14543.3	30866	1.03	112	0.08	3.5	407.7	0.4	0.2	1881	26.1	29.7	2.2	6.4	0.5	6.4	0.3	15.1
DS13018 - 36	WT	Plagioclase	Glassy	8.1	56561.8	58	112381	293101	16032.7	28384	1.05	106	0.06	4	399.9	0.3		2092	24.5	28	2	5.8	0.6	6.3	0.3	15.5
DS13018 - 37	WT	Plagioclase	Glassy	4.9	56866.8	104	113733	293101	14242.9	30210	1.14	115	0.07	3.8	394.4	1.1	2.1	1980	26.5	30.1	2.3	6.1	0.6	6.3	0.3	15.8
DS13018 - 38	WT	Plagioclase	Glassy	5.7	56749.1	66	114660	293101	14645.5	31076	1.17	114		3.6	394.8	0.4		1993	28.3	32.4	2.4	6.6	0.5	6.3	0.3	15.7
DS13018 - 39	WT	Plagioclase	Glassy	4.8	56830.4	56	111637	293101	16569.8	27733	1.01	107	0.06	4.2	386.7	0.3		2337	26.2	29.6	2.2	5.9	0.5	6.4	0.3	16.2
DS13016 - 1	WT	Plagioclase	Microcrystalline	34.7	56343	60	115889	293101	15102.4	29416	1.59	109	0.05	4.2	400.9	0.3		2206	27	30.1	2.2	6.3	0.5	6.4	0.3	16
DS13016 - 2	WT	Plagioclase	Microcrystalline	32.1	55441.9	57	113781	293101	16918.7	28377	1.52	101	0.07	6.3	391.4	0.3	0	2202	26.6	29.6	2.2	5.9	0.5	6.2	0.2	15.7
DS13016 - 3	WT	Plagioclase	Microcrystalline	32.7	55989.9	61	114470	293101	14638.7	30193	1.5	103	0.06	3.7	395.5	0.3		1978	26.1	30	2.2	6.1	0.5	6.2	0.2	15.5
DS13016 - 4	WT	Plagioclase	Microcrystalline	34.7	56495.9	60	113847	293101	14694.7	28913	1.51	102	0.06	3.9	397.2	0.3	0	2124	25.7	29.3	2.2	5.8	0.5	6.1	0.2	15.6
DS13016 - 5	WT	Plagioclase	Microcrystalline	35.3	56570.7	60	114447	293101	14960.1	29156	1.47	109	0.07	3.8	392.7	0.3	0	2076	25.3	28.7	2.1	5.8	0.5	6.1	0.2	15.4
DS13016 - 6	WT	Plagioclase	Microcrystalline	34.6	56206.9	63	115306	293101	13711.3	30895	1.48	105		3.5	404.7	0.4		2052	27	30.7	2.3	6.4	0.6	6.3	0.3	15.8
DS13016 - 7	WT	Plagioclase	Microcrystalline	38.5	56542.3	61	114492	293101	15289.7	29388	1.47	106		4.2	407	0.3		2404	26.7	30.1	2.2	5.9	0.5	6.3	0.3	15.8
DS13016 - 8	WT	Plagioclase	Microcrystalline	36.4	56691.5	64	115683	293101	13355.4	31206	1.41	109	0.05	3.4	401.1	0.4		1930	26.5	30.4	2.3	6.2	0.5	6.3	0.3	15.3
DS13016 - 9	WT	Plagioclase	Microcrystalline	34.9	56347.8	61	115277	293101	14251.5	30687	1.43	108	0.05	3.7	395.7	0.3		2114	28.1	31.7	2.4	6.7	0.6	6.2	0.3	15.6
DS13016 - 10	WT	Plagioclase	Microcrystalline	33.2	56449.1	56	113007	293101	16166.9	28359	1.32	109	0.05	4.5	410.9	0.3		2411	26.8	29.8	2.2	5.9	0.5	6.5	0.2	16.4
DS13016 - 11	WT	Plagioclase	Microcrystalline	33.5	56276.2	58	113056	293101	15504.6	29050	1.41	109	0.05	4.2	402.6	0.3		2309	27.3	30.7	2.2	6.2	0.5	6.4	0.3	16
DS13016 - 12	WT	Plagioclase	Microcrystalline	34.7	55872.1	61	114807	293101	14674.7	29971	1.48	103	0.05	3.8	406.2	0.3		2069	26.6	30.7	2.3	6.2	0.6	6.5	0.2	15.3
DS13016 - 13	WT	Plagioclase	Microcrystalline	34.8	56585.9	62	114866	293101	14508.9	30268	1.42	106	0.04	3.7	405.9	0.3		2113	27.7	31.4	2.3	6.3	0.5	6.5	0.2	15.8
DS13016 - 14	WT	Plagioclase	Microcrystalline	36.5	56312.5	58	114053	293101	15156.1	29054	1.43	106	0.05	4.1	404.1	0.3		2215	26.4	29.7	2.2	6	0.5	6.4	0.3	15.8
DS13016 - 15	WT	Plagioclase	Microcrystalline	34.5	56202.7	59	114151	293101	15830.6	29454	1.37	107		4.1	399.1	0.3		2351	28.7	31.8	2.3	6.1	0.5	6.5	0.3	16.4
DS13016 - 16	WT	Plagioclase	Microcrystalline	32.9	55619.3	58	114785	293101	17473.6	29086	1.32	102		5.1	398	0.3		2231	26.5	30	2.1	6.1	0.5	6.3	0.3	16.1
DS13016 - 17	WT	Plagioclase	Microcrystalline	33.8	56462.2	59	114253	293101	15512.8	29184	1.32	108	0.05	4	399.7	0.3		2235	27.1	30.7	2.3	5.9	0.5	6.3	0.2	16
DS13016 - 18	WT	Plagioclase	Microcrystalline	35.3	56422	64	115654	293101	14763.7	30564	1.47	110		3.8	405.5	0.3		2199	28	31.7	2.4	6.5	0.5	6.3	0.2	15.9
DS13016 - 19	WT	Plagioclase	Microcrystalline	35.7	56035.3	64	116931	293101	13771.1	32584	1.4	111	0.1	3.3	403.6	0.4		2003	29	33.2	2.5	6.8	0.6	6.4	0.3	15.7
DS13016 - 20	WT	Plagioclase	Microcrystalline	32	55946.2	50	111360	293101	18491.1	25833	1.33	108	0.06	5	392	0.2		2579	27	29.1	2.1	5.4	0.5	6.3	0.2	16.5
DS13016 - 21	WT	Plagioclase	Microcrystalline	32.6	55720.1	60	112527	293101	17162.5	28033	1.29	105	0.05	4.4	391.2	0.3		2181	26.3	29.3	2.2	5.8	0.5	6.3	0.2	16
DS13016 - 22	WT	Plagioclase	Microcrystalline	34	55821.5	60	114094	293101	15901.2	29482	1.46	105	0.05	4	395.2	0.3		2069	25.1	28.8	2.1	5.8	0.5	6.3	0.3	15.5
DS13016 - 23	WT	Plagioclase	Microcrystalline	34.4	56232.7	56	112684	293101	16556.8	28253	1.35	104	0.06	4.4	405.9	0.3		2284	26.2	29.1	2.2	5.9	0.5	6.4	0.3	16.1
DS13016 - 24	WT	Plagioclase	Microcrystalline	32.8	55882.2	60	112649	293101	15880.1	28437	1.33	111	0.06	4.3	396.5	0.3		2247	27.2	30.2	2.2	6	0.6	6.4	0.3	16.1
DS13016 - 25	WT	Plagioclase	Microcrystalline	34.5	56253.6	62	114387	293101	15185.5	29764	1.29	110	0.07	3.7	401.3	0.3		2147	27.1	30.6	2.2	6.2	0.6	6.3	0.3	15.3
DS13016 - 26	WT	Plagioclase	Microcrystalline	34.1	56235	57	111910	293101	16940.7	27229	1.32	105	0.05	4.4	391.6	0.3		2487	27	30.1	2.2	5.9	0.5	6.2	0.3	16.1
DS13016 - 27	WT	Plagioclase	Microcrystalline	32.5	56227.2	56	112902	293101	16963	28252	1.29	104	0.05	4.4	393.6	0.3		2211	25.5	28.7	2.1	5.8	0.5	6.3	0.2	16
DS13016 - 28	WT	Plagioclase	Microcrystalline	35.4	56238.7	62	114340	293101	15565.9	30211	1.4	109		4	408.3	0.3		2226	27.4	30.8	2.3	6.3	0.5	6.4	0.2	16.1
DS13016 - 29	WT	Plagioclase	Microcrystalline	34.9	56150.3	60	113385	293101	16022.9	28650	1.21	106	0.07	4	398.6	0.3		2140	25.8	29.5	2.1	5.8	0.5	6.2	0.3	15.5
DS13016 - 30	WT	Plagioclase	Microcrystalline	34.1	55999.5	61	113900	293101	16854.6	29431	1.23	106	0.04	4.1	398.4	0.3		2192	26	29.8	2.2	6	0.5	6.4	0.2	15.9
DS13016 - 31	WT	Plagioclase	Microcrystalline	33.6	56151.6	63	114649	293101	15113.5	30512	1.31	106	0.05	3.6	400	0.3		2017	27	30.7	2.3	6.4	0.5	6.2	0.2	15.5
DS13016 - 32	WT	Plagioclase	Microcrystalline	34.1	56126.3	58	113008	293101	16410.5	28421	1.27	111	0.05	4.3	401.7	0.3		2294	26.9	29.4	2.2	5.8	0.5	6.3	0.2	15.8
DS13016 - 33	WT	Plagioclase	Microcrystalline	35.1	56314.3	63	114904	293101	15181.8	30373	1.28	108	0.05	3.7	396.7	0.3		2050	26.9	30.9	2.3	6.3	0.5	6.3	0.3	15.5
DS13016 - 34	WT	Plagioclase	Microcrystalline	37	55982.5	66	115822	293101	14525	31825	1.23	110	0.06	3.4	405.4	0.4		1963	27.6	31.8	2.4	6.5	0.6	6.3	0.2	15
DS13016 - 35	WT	Plagioclase	Microcrystalline	29.9	55048.6	55	113331	293101	19873	27905	1.37	104	0.06	6.9	401.6	0.3		2382	26.7	29.1	2.1	5.8	0.5	6.5	0.3	16.4
DS13016 - 36	WT	Plagioclase	Microcrystalline	34.5	56204.6	60	113839	293101	15449.3	29724	1.29	106	0.05	3.8	393.5	0.3		2065	27.4	30.5	2.3	6.2	0.6	6.1	0.3	15.8
DS13016 - 37	WT	Plagioclase	Microcrystalline	35.7	56364.7	65	115612	293101	14372	31274	1.31	108	0.05	3.3	393.4	0.3		1893	27.1	31.2	2.3	6.3	0.6	6.2	0.3	15.2
DS13016 - 38	WT	Plagioclase	Microcrystalline	35.2	55934.7	65	114704	293101	14554	31278	1.26	112	0.08	3.3	392.6	0.3		1923	27.2	31.1	2.3	6.5	0.5	6.2	0.3	15.2
DS13016 - 39	WT	Plagioclase	Microcrystalline	33.2	56013.5	56	113087	293101	16788.8	28398	1.33	110	0.04	4	394	0.3		2205	26	29.4	2.1	5.9	0.5	6.2	0.2	15.6
DS13016 - 40	WT	Plagioclase	Microcrystalline	23.3	55317.5	45	109682	293101	21152.5	25585	1.18	108	0.07	17.9	363.8	0.3	0.1	2852	26.2	28.6	2.1	5.3	0.5	6.1	0.2	17.5
DS13016 - 41	WT	Plagioclase	Microcrystalline	33.6	55507.2	58	112163	293101	17047.7	27824	1.29	104	0.05	4.4	378.8	0.3		2099	24.5	27.8	2.1	5.7	0.5	6	0.2	15.5
DS13016 - 42	WT	Plagioclase	Microcrystalline	31.1	55012.5	54	112026	293101	19463.1	26884	1.26	104	0.06	6	400.2	0.3	0	2435	25.7	28.7	2.1	5.5	0.4	6.4	0.2	16.5

## Sheet: Conant Creek Tuff
Trace element compositions of feldspar crystals from the Conant Creek Tuff
Sample	Unit	Phase	Lithology		Li	Na	Mg	Al	Si	K	Ca	Sc	Ti	V	Rb	Sr	Y	Zr	Ba	La	Ce	Pr	Nd	Sm	Eu	Gd	Pb
					µg/g	µg/g	µg/g	µg/g	µg/g	µg/g	µg/g	µg/g	µg/g	µg/g	µg/g	µg/g	µg/g	µg/g	µg/g	µg/g	µg/g	µg/g	µg/g	µg/g	µg/g	µg/g	µg/g
BP140605-4- 5	CCT	plagioclase	Microcrystalline		63.2	60088	44	113956	294503	12615	28930	0.76	59		3.9	253.9	0.3		1166	24.8	27.9	2	5.6	0.5	5.4	0.2	14.3
BP140605-4-5r - 1	CCT	plagioclase	Microcrystalline		55.1	60157	39	113049	294503	13279	27863	1.17	59		4.9	259.3	0.3		1123	24	26.6	1.9	6	0.5	5.2	0.2	14.22
BP140605-4- 18	CCT	plagioclase	Microcrystalline		66	59376	38	110207	294503	15249	24892	0.56	57		4.7	240.2	0.2		1367	23.5	25.6	1.9	5	0.4	5.6	0.2	15.49
BP140605-4-10 - 1	CCT	plagioclase	Microcrystalline		64.7	60469	36	111758	294503	14123	27049	0.84	61		3.8	253.5	0.3		1066	24	26.4	1.9	5.2	0.4	5.2	0.2	13.82
BP140605-4-10 - 2	CCT	plagioclase	Microcrystalline		52	59914	32	109079	294503	14810	26135	0.57	61		5.2	246.3	0.2		1206	23.7	26	2	5.3	0.3	5	0.2	13.93
BP140605-4-13 - 1	CCT	plagioclase	Microcrystalline		60.7	60429	39	110578	294503	13754	27026	0.49	56	0.12	3.8	252.1	0.3		1136	23.9	26.4	1.9	5	0.4	5.2	0.1	14.14
BP140605-4-22 - 1	CCT	plagioclase	Microcrystalline		62.7	60216	42	111406	294503	13320	26992	0.8	62		3.7	252.4	0.3		1122	23.2	25.6	1.9	5.1	0.5	4.9	0.3	14.16
BP140605-4-22 - 2	CCT	plagioclase	Microcrystalline		51.4	59345	38	110637	294503	15379	25647	0.61	57		5.4	262.7	0.3		1300	24.8	26.2	1.9	4.7	0.4	5.6	0.2	14.78
DS13023-BP15 - 1	CCT	plagioclase	Microcrystalline		58.7	58332.6	32	115313	296373	16313.9	25356	0.84	59		4.1	250.3	0.2		1271	23.9	25.8	1.9	4.9	0.4	5.2	0.2	14.9
DS13023-BP15 - 3	CCT	plagioclase	Microcrystalline		65.4	58175.7	36	116700	296373	15099.5	26469	0.86	59		3.9	245.9	0.3	0	1127	23.4	25.9	1.8	4.8	0.5	5.2	0.2	14.4
DS13023-BP15 - 4	CCT	plagioclase	Microcrystalline		56.5	58358.7	34	114318	296373	15693.3	25437	1.06	59		4.4	243.3	0.2		1187	22.7	25.4	1.8	4.8	0.3	5.1	0.3	14.4
DS13023-BP15 - 5	CCT	plagioclase	Microcrystalline		67.5	58681.2	39	117161	296373	13913	27733	0.85	61		3.6	247.5	0.3		1070	22.8	26.2	1.9	5.2	0.4	5.2	0.3	14.1
DS13023-BP15 - 6	CCT	plagioclase	Microcrystalline		57.8	58937.4	42	116533	296373	13707.9	26970	0.5	60		4.2	242.1	0.3		1052	21.8	25	1.8	5.1	0.5	5.1	0.2	13.9
DS13023-BP15 - 8	CCT	plagioclase	Microcrystalline		46.5	58549.8	38	118751	296373	12834.4	28768	0.69	60	0.06	3.6	242.3	0.3		1044	22.7	26.9	2	5.4	0.5	5.2	0.3	14.1
DS13023-BP15 - 9	CCT	plagioclase	Microcrystalline		54.3	58921.6	36	114929	296373	16370.5	25543	0.76	60		4.8	244.9	0.2		1161	23.2	25.3	1.8	4.6	0.5	5	0.2	14.2
DS13023-BP15 - 10	CCT	plagioclase	Microcrystalline		62.1	58944.9	39	116437	296373	13952.2	28305	0.77	58	0.05	3.5	241.8	0.3		1003	21.6	25.4	1.9	5.3	0.4	5.1	0.2	13.8
DS13023-BP15 - 11	CCT	plagioclase	Microcrystalline		54.6	58648.1	35	114828	296373	15718.1	25430	0.67	60		3.7	240.4	0.3		1318	22.3	24.7	1.8	4.9	0.4	5.2	0.3	13.7
DS13023-BP15 - 12	CCT	plagioclase	Microcrystalline		56.2	63113.7	41	126012	296373	16779.4	27083	0.74	61		6.2	248.5	0.3		1047	23.6	25	1.9	5.2	0.6	5	0.2	13.1
DS13023-BP15 - 13	CCT	plagioclase	Microcrystalline		48.5	58525.2	37	115916	296373	14648.8	26304	0.76	62		3.6	247.4	0.2		1140	22.4	25	1.8	5	0.4	5.2	0.2	14
DS13023-BP15 - 15	CCT	plagioclase	Microcrystalline		62.9	58164.9	40	118301	296373	12836.2	29243	0.7	59	0.08	2.9	246.3	0.3		1027	23.5	27.5	1.9	5.5	0.4	5.1	0.3	13.7
DS13023-BP15 - 16	CCT	plagioclase	Microcrystalline		56	59171.3	35	113866	296373	14911.6	26243	0.92	47		3.7	222.8	0.2		952	17.7	20.8	1.5	4	0.3	5.1	0.2	14.2
DS13023-BP15 - 17	CCT	plagioclase	Microcrystalline		59.6	80073.5	62	132599	296373	18207.2	29113		61	0.12	7.7	269.3	0.3		1232	24.9	30.8	2	5.3	0.5	6.1	0.3	15.7
DS13023-BP15 - 18	CCT	plagioclase	Microcrystalline		47	58476.5	39	116624	296373	14180.9	26898	0.75	62	0.06	3.4	247	0.3	0	1140	23.1	26.4	1.9	5	0.4	5.1	0.2	14.3
DS13023-BP15 - 19	CCT	plagioclase	Microcrystalline		57.3	58980.6	33	115283	296373	15385.9	25008	0.75	59		4.5	237.1	0.2		1138	21.3	23.9	1.6	4.4	0.4	4.9	0.2	13.5
DS13023-BP15 - 20	CCT	plagioclase	Microcrystalline		61.5	58654.7	38	117142	296373	14336.7	26672	0.71	60	0.05	3.4	240.1	0.3		1030	21.5	24.3	1.7	4.9	0.5	4.8	0.2	13.3
DS13023-BP15 - 22	CCT	plagioclase	Microcrystalline		62.9	59216.3	37	116372	296373	14576.2	26909	0.93	61		3.6	250.6	0.2		1149	23.5	26.2	1.9	5	0.5	5.3	0.2	14.5
DS13023-BP15 - 23	CCT	plagioclase	Microcrystalline		48.5	58678.5	31	115406	296373	13907.3	27476	1	60		7.6	242.9	0.3		1041	22.1	25.7	1.9	5	0.5	5	0.2	14.1
DS13023-BP15 - 25	CCT	plagioclase	Microcrystalline		63.6	58858.5	35	115671	297776	16001	25215	0.78	60		4.2	246.2	0.2		1207	21.1	23.3	1.7	4.7	0.4	5.1	0.3	13.9
DS13023-BP15 - 26	CCT	plagioclase	Microcrystalline		56.3	58322.8	35	113367	297776	16519.3	24338	0.67	59		4.3	245.8	0.2		1349	22.2	24.7	1.8	4.5	0.5	5.1	0.2	14.8
DS13023-BP15 - 27	CCT	plagioclase	Microcrystalline		56.7	59846.5	31	115506	297776	12808.4	26222	0.69	58		9	225.6	0.3		989	21.8	24.5	1.8	4.9	0.4	4.8	0.2	14.3
DS13023-BP15 - 28	CCT	plagioclase	Microcrystalline		59.1	58464.3	36	117312	297776	16050.5	26367	0.83	59		4.1	243.8	0.3		1125	23.7	26	1.9	5	0.4	5	0.2	14.1
DS13023-BP15 - 29	CCT	plagioclase	Microcrystalline		57	59045.9	36	113738	297776	14898	25880	0.75	56	0.05	3.6	228.7	0.2		1273	21.2	23.8	1.7	4.6	0.4	4.8	0.2	13.3
DS13023-BP15 - 30	CCT	plagioclase	Microcrystalline		64.8	58904.9	38	114076	297776	14368.7	26306	0.72	54		3.6	244	0.2	0	1150	22.8	25.5	1.8	5.1	0.4	5.2	0.3	14.6
DS13023 -3c	CCT	plagioclase	Microcrystalline		49.3	57616.4	31	109863	286556	13419.6	26440	0.97	51		8.2	226.2	0.2		1055	22.8	26	1.9	5.4	0.4	5	0.2	14.4
DS13023 -4a	CCT	plagioclase	Microcrystalline		49.1	57154.6	26	107462	286556	14197.7	24016	1.03	54		11	230.2	0.2		1098	22.1	24.1	1.7	4.8	0.4	4.7	0.1	14.1
DS13023 -4d	CCT	plagioclase	Microcrystalline		58.7	57025.1	40	110126	286556	14162.8	25852	1.03	55		4	238.8	0.3		1039	21	23.8	1.8	4.6	0.4	5	0.2	14.3
DS13023 -7	CCT	plagioclase	Microcrystalline		59.8	56835.2	35	108145	286556	14820	24590	1.02	60		3.7	240.3	0.2		1130	20.7	22.9	1.7	4.6	0.4	4.9	0.2	14.1
DS13023 -8	CCT	plagioclase	Microcrystalline		50.7	57176.3	33	109488	286556	15509.1	24669	1.07	55		4.5	242.9	0.3		1225	21.9	24.2	1.8	5	0.4	5.1	0.2	14.5
DS13023 -12	CCT	plagioclase	Microcrystalline		54	56595.1	35	108405	286556	13396.1	27018	0.87	49		6	229.7	0.3		991	21.9	24.9	1.8	5	0.5	4.9	0.2	13.8
DS13023 -13c	CCT	plagioclase	Microcrystalline		45	56578.9	32	105371	286556	14553.8	23759	0.97	44	0.04	7.8	226.4	0.3		1056	19.6	22.4	1.7	4.5	0.4	4.8	0.2	13.5
DS13023 -15c	CCT	plagioclase	Microcrystalline		58.4	56610.3	41	105401	286556	14383.9	24200	0.83	49		4.8	223.9	0.2	0.1	1099	21.6	23.8	1.7	5	0.5	4.9	0.3	13.7
DS13023 -18	CCT	plagioclase	Microcrystalline		60.7	57314	36	108217	286556	14642.1	24770	0.91	57		3.6	238	0.2		1106	22.2	24.4	1.8	4.5	0.4	4.9	0.2	13.9
DS13023 -19	CCT	plagioclase	Microcrystalline		53.4	56539.5	34	108178	286556	15287.6	24348	0.91	56	0.04	3.8	242.5	0.2		1320	22.3	24.2	1.7	4.8	0.5	5.2	0.2	14.6
DS13023 -21	CCT	plagioclase	Microcrystalline		50	56917.5	32	107514	286556	15280.3	23998	1.06	55	0.05	6.9	237.8	0.2		1192	21.3	23.8	1.8	4.5	0.4	5	0.2	14.4
DS13023 -22	CCT	plagioclase	Microcrystalline		51.3	55604.7	60	107118	286556	17083.8	25340	1.16	64	0.08	12.2	223.8	0.6	1	1067	26.4	26	3.3	9.5	0.9	4.7	0.4	13.8
DS13023 -24	CCT	plagioclase	Microcrystalline		63.3	57348	37	107929	286556	13688.3	25305	0.95	55		3.7	230.1	0.3	0	1139	22.5	25.2	1.8	5	0.3	5.2	0.2	14.3
DS13023 -27c	CCT	plagioclase	Microcrystalline		50.9	55623.9	49	105385	286556	15429.6	23849	1.03	63		12.2	230.3	0.3	0.3	1080	20.8	23.5	1.7	4.6	0.3	4.8	0.2	16
DS13023 -30	CCT	plagioclase	Microcrystalline		58.2	56751.4	34	109139	286556	13730.9	26026	0.95	55		3.3	226.6	0.3		1125	22.9	25.9	1.9	5.2	0.5	5.1	0.3	14.3
DS13023 -31c	CCT	plagioclase	Microcrystalline		43.9	56781.3	68	105797	286556	15973.6	22761	1.05	59	0.11	7.7	227.5	0.3	0.2	1286	22	24.5	1.7	4.5	0.4	4.7	0.2	14.7
DS13023 -32	CCT	plagioclase	Microcrystalline		60.9	57076.8	36	107871	286556	13427.8	25422	0.91	54		3	222.9	0.3		910	20.9	23.9	1.8	4.8	0.4	4.7	0.3	13
DS13023 -33	CCT	plagioclase	Microcrystalline		58.9	56588.3	39	108209	286556	13187.5	26645	0.99	51		4.7	231.1	0.3		966	21.6	25	1.9	5.1	0.5	4.8	0.2	13.9
BP140625-1fsp4 - 1	CCT	plagioclase	Glassy		5.5	60033	40	111117	294503	13622	27774	0.89	47	0.11	3.5	253.7	0.2		1234	22.6	24.5	1.8	4.8	0.4	5.4	0.3	14.29
BP140625-1fsp4 - 2	CCT	plagioclase	Glassy		6.1	60153	35	110359	294503	13734	27363	0.69	63		3.5	249.3	0.3		1091	22.4	25	1.9	5.2	0.5	5.1	0.1	14.11
BP140625-1fsp5 - 1	CCT	plagioclase	Glassy		5.8	60065	35	110523	294503	14182	26105	1.16	57		3.7	253.9	0.2		1181	23.7	25.4	1.9	5.2	0.4	5.2	0.3	14.17
BP140625-1fsp5 - 2	CCT	plagioclase	Glassy		4.1	59889	37	111993	294503	14659	26513	0.66	62		3.9	264.3	0.2		1269	24	25.7	1.9	5.2	0.5	5.6	0.2	14.6
BP140625-1fsp6 - 1	CCT	plagioclase	Glassy		5.7	59896	38	110881	294503	14048	26168	0.86	58		3.8	249.7	0.2		1105	23.6	25.8	1.8	5.1	0.4	5.2	0.2	14.13
BP140625-1fsp6 - 2	CCT	plagioclase	Glassy		3.8	60331	41	111999	294503	12997	28061	0.86	63		3.4	256.7	0.3		1092	24.1	27.2	2	5.1	0.5	5.3	0.1	14.11
BP140625-1fsp8 - 1	CCT	plagioclase	Glassy		5.8	59936	39	111398	294503	14341	26413	0.83	61		3.9	261.2	0.3		1217	25.2	26.7	1.8	5.1	0.4	5.2	0.2	14.49
BP140625-1fsp8 - 2	CCT	plagioclase	Glassy		4.2	60260	37	109831	294503	15444	24347	0.61	61		4.5	257	0.2		1576	23.9	25	1.8	4.9	0.4	5.4	0.2	14.31
BP140625-1fsp9 - 1	CCT	plagioclase	Glassy		5.7	60264	38	110831	294503	14001	26311	0.52	56		3.8	247.8	0.3		1085	24.2	25.7	1.9	5	0.3	5.1	0.2	13.54
BP140625-1fsp9 - 2	CCT	plagioclase	Glassy		5.3	59578	41	111034	294503	13961	26266	1.07	58		3.7	253.2	0.3		1202	23.7	25.2	1.8	5.2	0.4	5.3	0.2	13.5
BP140625-1fsp10 - 1	CCT	plagioclase	Glassy		5.5	60124	37	110856	294503	13657	26444	0.85	56		3.7	254.1	0.2		1127	23.1	25.6	1.9	4.9	0.5	5.3	0.2	14.2
BP140625-1fsp10 - 2	CCT	plagioclase	Glassy		6.5	60921	39	112470	294503	13208	27499	0.62	60		3.7	255.2	0.3		1177	23.3	26.1	1.9	5	0.4	5.4	0.3	14.1
BP140625-1fsp11 - 1	CCT	plagioclase	Glassy		4.1	59445	34	109745	294503	15680	24373	0.62	61	0.1	4.9	261.1	0.2		1432	22.7	24.8	1.8	4.5	0.4	5.4	0.2	15.1
BP140625-1fsp12 - 1	CCT	plagioclase	Glassy		3.7	59635	41	114583	294503	11760	29707	0.56	54	0.08	3.1	258.9	0.4		1105	24.7	27.7	2.1	5.7	0.5	5.6	0.3	14.36
BP140625-1fsp12 - 2	CCT	plagioclase	Glassy		6.1	55093	76	106985	294503	14361	27549	1.02	126		20.9	228.5	6	13.8	972	29.1	38.9	3.3	10.5	1.5	5.1	1.3	15.08
BP140625-1fsp13 - 1	CCT	plagioclase	Glassy		5	60228	39	111650	294503	12466	28099	1.02	54		3.4	246.4	0.3		1105	24.1	27.3	2	5.7	0.4	5.3	0.3	14.19
BP140625-1fsp13 - 2	CCT	plagioclase	Glassy		4.2	60197	41	112603	294503	12146	28728	0.81	57		3.3	250.9	0.3		1062	24	27.1	2	5.4	0.6	5.4	0.2	13.34
BP140625-1fsp15 - 1	CCT	plagioclase	Glassy		5.4	60465	37	110447	294503	13600	25902	0.87	59		3.8	250.9	0.3		1201	23.8	26.1	1.9	5.3	0.4	5.3	0.2	13.96
BP140625-1fsp16 - 1	CCT	plagioclase	Glassy		5	60449	40	112112	294503	13573	26188	0.53	63		3.9	257.7	0.2		1211	25	26.6	1.8	5.3	0.4	5.4	0.3	14.44
BP140625-1fsp16 - 2	CCT	plagioclase	Glassy		4.6	60205	42	114076	294503	11598	30486	0.9	59		3.6	252.2	0.4	0.3	1019	25.7	29.7	2.2	6.3	0.5	5.3	0.3	13.67
BP140625-1fsp19 - 1	CCT	plagioclase	Glassy		3.6	60580	45	114431	294503	11454	29866	0.45	57		3.1	254.7	0.4		1044	25	29	2.3	5.7	0.5	5.3	0.3	14.34
BP140625-1fsp19 - 2	CCT	plagioclase	Glassy		3.8	59877	38	111870	294503	13873	26052	0.72	67		4.1	262.4	0.2		1285	24.6	26.6	1.9	5	0.3	5.3	0.1	14.64
BP140625-1fsp20 - 1	CCT	plagioclase	Glassy		4.9	60267	45	111330	294503	12996	27448	0.58	62		3.5	253.7	0.3		1162	23.5	26.8	1.9	5.3	0.5	5.2	0.2	14.49
BP140625-1fsp20 - 2	CCT	plagioclase	Glassy		3.9	60746	39	110686	294503	13041	26559	0.77	49		3.7	244.5	0.3		1223	22.3	24.7	1.8	4.9	0.5	5.7	0.2	14.02
BP140625-1fsp22 - 1	CCT	plagioclase	Glassy		4.3	60259	41	109219	294503	13974	25706	0.68	64	0.11	4.6	257.5	0.3	0.3	1324	23	25.5	1.8	4.8	0.5	5.4	0.1	14.29
BP140625-1fsp22 - 2	CCT	plagioclase	Glassy		3.4	60151	36	109004	294503	14800	24303	0.79	64		4.9	252.7	0.4	0.2	1379	22.6	24.9	1.8	4.8	0.5	5.4	0.1	14.42
BP140625-1fsp24 - 1	CCT	plagioclase	Glassy		4.4	60001	41	110277	294503	12740	26557	0.73	61		3.7	248	0.3		1093	22.8	25.6	1.9	5	0.4	5.1	0.4	13.26
BP140625-1fsp25 - 1	CCT	plagioclase	Glassy		4	59488	38	110810	294503	13347	26251	0.89	62		4	254.2	0.3	0.2	1214	24.5	26.3	1.9	5.2	0.5	5.3	0.3	13.88
BP140625-1fsp25 - 2	CCT	plagioclase	Glassy		3.1	59529	41	112503	294503	13145	27009	0.81	66		4.8	252.8	0.5	0.9	1160	23.3	25.8	1.9	5.3	0.5	5.4	0.2	14.29
BP140625-1fsp27 - 1	CCT	plagioclase	Glassy		3.3	59990	44	115039	294503	12874	28274	0.66	63		3.9	254.8	0.4	0.2	1196	23.9	26.5	1.9	5.7	0.5	5.9	0.2	15.08

## Sheet: Kilgore Tuff
Trace element compositions of feldspar crystals from the Kilgore Tuff
Sample	Unit	Mineral	Lithology	Li	Na	Mg	Al	Si	K	Ca	Sc	Ti	V	Rb	Sr	Y	Zr	Ba	La	Ce	Pr	Nd	Sm	Eu	Gd	Pb
				µg/g	µg/g	µg/g	µg/g	µg/g	µg/g	µg/g	µg/g	µg/g	µg/g	µg/g	µg/g	µg/g	µg/g	µg/g	µg/g	µg/g	µg/g	µg/g	µg/g	µg/g	µg/g	µg/g
BP523128 grain2 - 1	KT	plagioclase	Glassy	4.6	56914	75	110825	290764	13360	28495	0.29	114	0.08	3.9	376	0.3	2.4	2298	24.1	27			0.4	7	0.2	14.5
BP523128 grain2 - 2	KT	plagioclase	Glassy	5.3	56171	67	111715	290764	13206	29566	0.31	112	0.06	3.9	392.9	2.9	1.2	2399	29.6	47.5			1.9	7.3	1.3	14.3
BP523128 grain2 - 3	KT	plagioclase	Glassy	5.6	56562	75	108889	290764	14247	27223	0.41	116	0.09	4.4	370.9	0.8	2.2	2374	24.2	32.5			0.9	7	0.4	14.3
BP523128 grain2 - 4	KT	plagioclase	Glassy	5.1	56138	58	108933	290764	13368	27801	0.35	106	0.06	3.9	356	0.3	1.1	2111	21.6	25.5			0.5	6.7	0.2	14
BP523128 grain2 - 5	KT	plagioclase	Glassy	4.4	55843	100	108678	290764	14097	26620	0.46	129	0.28	4.4	327.4	0.8	5.7	2103	24.1	30.9			0.6	6.6	0.4	14.2
BP523128 grain3 - 1	KT	plagioclase	Glassy	6.9	55662	75	121914	290764	9225	38947	0.29	122	0.11	2.2	408.5	0.5		1547	25.5	30.9			0.7	7.1	0.3	14
BP523128 grain3 - 2	KT	plagioclase	Glassy	5.1	56586	51	114317	290764	13570	29230	0.27	102	0.03	4	377.8	0.3		2552	27.5	30.5			0.5	7.6	0.2	15.2
BP523128 grain4 - 1	KT	plagioclase	Glassy	6.7	56391	61	116816	290764	10849	35273	0.28	119	0.11	3	409.3	0.5	0.6	1795	25	29.6			0.5	7.3	0.3	14.2
BP523128 grain4 - 2	KT	plagioclase	Glassy	7	57612	70	122035	290764	10562	37602	0.31	135	0.13	2.9	432.3	0.5	0.9	1751	27	32.9			0.8	7.4	0.4	13.8
BP523128 grain4 - 3	KT	plagioclase	Glassy	7	55763	64	115802	290764	10755	35404	0.31	117	0.1	3	418.2	0.4	0.2	1804	24.5	29.1			0.5	7	0.3	13.8
BP523128 grain9 - 1	KT	plagioclase	Glassy	6.2	56158	80	119596	290764	9433	37922	0.28	195	0.11	2.6	466.5	0.7	0.1	1671	31.9	38.7			0.9	6.7	0.4	15.8
BP523128 grain9 - 2	KT	plagioclase	Glassy	5.9	56505	68	113412	290764	11790	31696	0.26	180	0.08	3.6	459.6	0.5		2145	32.1	37.3			0.7	7	0.3	16
BP523128 grain9 - 3	KT	plagioclase	Glassy	5.8	56156	68	111476	290764	12501	30023	0.28	170	0.07	3.8	469.2	0.4		2415	32	37			0.7	7.2	0.3	16.3
BP523128 grain9 - 4	KT	plagioclase	Glassy	5.9	56474	66	111215	290764	12637	29922	0.23	170	0.07	3.9	466.6	0.4		2396	32.2	37.1			0.7	7.2	0.3	16.2
BP523128_g10_c1	KT	plagioclase	Glassy	5.7	57974	74	136923	290296	10886	36601	0.67	121		3.1	396.9	0.5	3.6	1956	27.6	31.2	2.6	7.1	0.5	7.7	0.4	13.9
BP523128_g12_r1	KT	plagioclase	Glassy	3.4	57860	85	125860	290296	16875	26614	0.61	100		5.5	352.5	0.4	2	2686	29.3	30.6	2.1	6.2	0.6	7.9	0.4	16.3
BP523128_g13_c1	KT	plagioclase	Glassy	5.9	58731	58	133290	290296	10706	35968	0.51	100		2.7	381.4	0.5		1821	26.7	30.5	2.4	6.9	0.6	7.2	0.3	14
BP523128_g13_r1	KT	plagioclase	Glassy	6.6	58221	65	135291	290296	9818	37069	0.59	119		2.5	373.4	0.6	1.3	1622	27.9	32.7	2.5	7.4	0.8	7	0.4	13.8
BP523128_g14_c1	KT	plagioclase	Glassy	6.5	57798	76	127437	290296	15018	27834	0.83	121	1.02	4.7	394.2	0.8	6.5	2693	27.9	39.1	2.2	6.3	0.7	7.6	0.3	15.5
BP523128_g15_c1	KT	plagioclase	Glassy	2.6	50541	112	111745	290296	18127	23079	1.22	231	2.13	32.5	321.1	11.7	41	1915	37.7	106.2	4.9	13.6	3	6.6	2.3	14
BP523128_g16_c1	KT	plagioclase	Glassy	6.2	57530	58	135974	290296	10029	38416	0.4	113		2.6	392.2	0.5		1693	27	31.8	2.5	6.5	0.5	7.4	0.3	14.2
BP523128_g16_r1	KT	plagioclase	Glassy	5.7	59309	56	129189	290296	12972	31150	0.46	104		3.8	393.3	0.5	0.6	2228	25.9	28.8	2.3	6.1	0.7	7.3	0.5	14.9
BP523128_g17_c1	KT	plagioclase	Glassy	4.2	58456	106	127158	290296	13002	28298	0.94	118		4.8	320.4	0.7	9.2	2119	28.5	32	2.3	6.4	0.5	7	0.3	14.5
BP523128_g17_r1	KT	plagioclase	Glassy	6.9	58662	66	133412	290296	10713	35376	0.69	111		2.7	360.7	1.4	2.3	1766	27	33.5	2.8	9.1	1.1	7.4	0.6	14.4
BP523128_g18_r1	KT	plagioclase	Glassy	5.9	58014	69	130153	290296	13325	29874	0.57	110		4.2	392.3	0.4	1	2373	25.7	27.9	2.1	6	0.4	7.4	0.2	13.7
BP523128_g19_r1	KT	plagioclase	Glassy	6.1	57834	61	136983	290296	10231	36639	0.53	109		2.6	398.2	0.6		1768	27.4	31.5	2.5	6.7	0.7	7.1	0.4	13.2
BP523128_g2_r1	KT	plagioclase	Glassy	4.3	57585	49	123031	290296	16596	25973	0.72	103		5.3	390.5	0.4	1.2	3016	25.8	26.7	1.9	5.5	0.4	7.9	0.3	15.5
BP523128_g20_c1	KT	plagioclase	Glassy	4.6	58794	45	127386	290296	15857	27998	0.39	95		4.7	379.2	0.3	0.3	2798	29.3	30.8	2.2	6.1	0.3	7.8	0.4	15.8
BP523128_g20_r1	KT	plagioclase	Glassy	3.8	57623	62	129984	290296	16828	26831	0.7	109		5.2	380.8	0.4	3.1	2960	28.2	29.6	2.2	5	0.4	8.1	0.3	15.9
BP523128_g21_c1	KT	plagioclase	Glassy	4.9	58468	104	145623	290296	9151	43106	0.91	133		2.4	370.4	0.9	3.6	1569	30.9	36.7	2.9	8.6	0.9	7.4	0.5	14.5
BP523128_g21_r1	KT	plagioclase	Glassy	4.7	58225	65	138612	290296	9952	37814	0.42	107		2.5	352.4	0.6		1708	27.9	32.3	2.6	7.2	0.7	7.3	0.4	13.9
BP523128_g22_c1	KT	plagioclase	Glassy	6.7	59465	57	132181	290296	12272	32035	0.42	103		3.4	383.5	0.5	0.6	2037	26.6	29.6	2.2	6.3	0.6	7.3	0.2	13.5
BP523128_g22_r1	KT	plagioclase	Glassy	6.3	58435	57	142047	290296	9269	39671	0.77	116		2.3	410.1	0.6		1621	27	31.9	2.4	7	0.7	7.7	0.4	13.1
BP523128_g3_r1	KT	plagioclase	Glassy	4.9	57655	73	123424	290296	16263	25688	0.57	105		5.4	369.3	0.4	2.3	2719	25.2	25.8	1.9	5.3	0.4	7.6	0.2	15
BP523128_g4_c1	KT	plagioclase	Glassy	5.5	54863	62	120818	290296	24910	22884	0.7	160	0.6	15.5	380.3	4	24.8	4622	31.5	45.7	3.2	10.4	1.6	8.2	1	18.7
BP523128_g5_c1	KT	plagioclase	Glassy	6.9	58895	78	127704	290296	12186	29343	0.7	101		4.3	378.5	0.4	2.9	1952	27.7	30.2	2.2	6.1	0.6	6.9	0.3	13.4
BP523128_g5_r1	KT	plagioclase	Glassy	5.7	58733	56	135194	290296	9120	37896	0.43	117		2.7	371.4	0.7	1.4	1605	27.8	33	2.5	7	0.7	7.3	0.5	13.2
BP523128_g8_c1	KT	plagioclase	Glassy	5.5	59040	55	130883	290296	13164	30513	0.64	105		3.8	400.1	0.4		2256	25.7	28.6	2.1	6.4	0.5	7.7	0.3	14.4
BP523128_g8_r1	KT	plagioclase	Glassy	4.9	58014	63	135066	290296	10979	35566		113		3	372.9	0.6	2.3	1913	30.4	34	2.6	7.6	0.8	7.2	0.4	13.6
BP523128_g9_c1	KT	plagioclase	Glassy	3.6	58692	70	130590	290296	16930	28029	0.7	115		5.2	388.1	0.5	2.1	2874	26.9	28.4	2.1	5.6	0.6	8.5	0.3	16.3
BP523128_g9_r1	KT	plagioclase	Glassy	3.9	57202	100	123334	290296	14187	27492	0.68	127		5.2	368.2	0.6	7.6	2521	25.6	28.3	2	6	0.5	7.4	0.4	14.4
BP5-23-12-8_02	KT	plagioclase	Glassy	7.2	57771	75	119287	292633	8897	36050	0.29	123	0.09	2.5	404.4	0.4	1.2	1650	24	29.3			0.6	6.7	0.3	13.3
BP5-23-12-8_04	KT	plagioclase	Glassy	7.2	56431	63	120457	292633	8648	38047	0.25	120	0.1	2.2	394.7	0.4		1522	24.4	30.2			0.6	6.7	0.3	13.6
BP5-23-12-8_07c1	KT	plagioclase	Glassy	7.8	55919	71	120574	292633	8666	38814	0.22	123	0.11	2.3	421.4	0.5		1486	24.6	30.2			0.6	6.5	0.3	13.4
BP5-23-12-8_07c3	KT	plagioclase	Glassy	5.1	57422	42	111767	292633	14428	26638	0.3	107	0.05	4.9	355.5	0.2		2753	23.4	26.2			0.4	7.3	0.2	15.7
BP5-23-12-8_08	KT	plagioclase	Glassy	6.1	56915	49	112979	292633	11584	30338	0.2	108	0.05	4.1	377.2	0.3	0.3	2059	24.1	28.1			0.4	6.5	0.3	13.9
BP5-23-12-8_09c	KT	plagioclase	Glassy	5.7	56436	46	110203	292633	13886	27112	0.35	97	0.03	4.9	383.9	3.2	0.2	2571	29	39.4			1.6	7.4	1.2	15.1
BP5-23-12-8_10	KT	plagioclase	Glassy	6	57073	53	116191	292633	10798	32750	0.27	109	0.06	3.2	405.3	0.9		1977	28.1	33.3			0.8	6.8	0.4	13.8
BP5-23-12-8_11	KT	plagioclase	Glassy	6.2	57159	54	114837	292633	11898	30592	0.37	107	0.05	3.6	400.8	0.3		2003	23.5	26.9			0.5	6.9	0.2	13.8
BP5-23-12-8_12	KT	plagioclase	Glassy	5.5	56887	51	112674	292633	12343	29478	0.29	106	0.05	3.9	382.9	0.3		2173	22.5	26.2			0.5	6.9	0.2	14.3
BP5-23-12-8_13	KT	plagioclase	Glassy	7.4	57051	57	115607	292633	10553	32472	0.3	120	0.03	3.1	399.5	0.3		1795	18.3	21.5			0.4	6.7	0.2	13.6
BP5-23-12-8_14c1	KT	plagioclase	Glassy	3.8	56432	39	109695	292633	16117	24488	0.36	101	0.03	6	375.8	0.2		3363	25.4	27.4			0.4	7.7	0.2	16.7
BP5-23-12-8_16	KT	plagioclase	Glassy	7.6	56351	63	119711	292633	9074	36844	0.42	120	0.08	2.5	443.7	0.4		1675	25.7	31.1			0.6	6.6	0.3	13.1
BP5-23-12-8_17	KT	plagioclase	Glassy	4	56982	45	110794	292633	13324	27430	0.34	102	0.06	4.4	332.7	0.3		2298	23.2	26.1			0.4	6.7	0.2	15.3
BP5-23-12-8_20	KT	plagioclase	Glassy	6.1	56566	46	111311	292633	13510	27366	0.3	105	0.04	4.6	382.2	0.3		2446	21.7	24.8			0.4	7.1	0.2	14.5
BP5-23-12-8_22	KT	plagioclase	Glassy	6.8	56367	65	119523	292633	9143	37065	0.29	118	0.1	2.5	399.1	1.5		1602	24.7	31.7			0.9	6.8	0.6	13.6
BP5-23-12-8_23	KT	plagioclase	Glassy	6	57537	61	119727	292633	10150	34853	0.41	114	0.06	2.9	403.9	0.4		1939	26.9	32			0.7	7.1	0.2	14.5
BP5-23-12-8_24	KT	plagioclase	Glassy	5	56998	43	112113	292633	14426	26243	0.34	100	0.03	5	360.3	0.2		2628	25	27.3			0.4	7.2	0.2	15.7
BP5-23-12-8_25	KT	plagioclase	Glassy	7.8	56600	73	118198	292633	9430	35684	0.32	125	0.16	2.8	411.6	0.4	0.9	1641	23.3	28.2			0.5	6.6	0.3	13.8
BP5-23-12-8_26	KT	plagioclase	Glassy	6.1	56643	46	110840	292633	13662	26952	0.28	99	0.04	4.7	377.9	0.2		2527	24.3	26.7			0.4	7	0.2	14.9
BP5-23-12-8_27	KT	plagioclase	Glassy	6.9	56415	60	117253	292633	10325	33971	0.35	113	0.05	3.2	418.9	0.4		1849	24.7	29.6			0.6	6.9	0.3	13.7
BP5-23-12-8_28	KT	plagioclase	Glassy	6.1	56610	62	116541	292633	10332	33150	0.28	119	0.08	3.2	400.5	0.4	1	1905	24.5	29.3			0.5	6.9	0.2	13.7
BP5-23-12-8_29c2	KT	plagioclase	Glassy	3.2	54730	37	108225	292633	18617	22485	0.36	106	0.04	8.2	351.8	0.2	0.5	3787	26.6	27.5			0.4	7.8	0.1	18.6
BP5-23-12-8_31c2	KT	plagioclase	Glassy	2.7	52402	25	108322	292633	25969	19514	0.26	115	0.02	14.1	398.5	0.1		6294	26.7	26.1			0.3	8.9	0.1	22.6
BP5-23-12-8_32c	KT	plagioclase	Glassy	4.1	55131	33	109439	292633	18976	22943	0.31	106	0.04	8.2	396.1	0.2		4285	27.9	28.4			0.4	8.3	0.1	19.7
BP23126 grain2 - 3	KT	plagioclase	Glassy	5.6	52199	25	97282	280479	22679	16643	0.37	141	0.07	12.4	226.9	1.3	8.1	5101	21.2	23.5			0.5	7.9	0.4	14.6
BP23126 grain1 - 1	KT	plagioclase	Glassy	8.8	54613	53	111102	280479	11191	31213	0.31	104	0.05	3	351.8	0.3		1947	25.2	29.2			0.5	6.9	0.3	13.7
BP23126 grain3 - 1	KT	plagioclase	Glassy	7.9	54636	47	106297	280479	14304	26587	0.32	101	0.05	4.3	348.5	0.2		2499	23.4	25.8			0.5	7.1	0.2	15
BP23126 grain3 - 2	KT	plagioclase	Glassy	8.7	54580	47	106739	280479	13990	26979	0.26	102	0.05	4.1	358	0.2		2481	23.3	26.1			0.5	7.1	0.2	14.4
BP23126 grain3 - 3	KT	plagioclase	Glassy	8.5	54568	47	105500	280479	14156	26609	0.31	100	0.5	4.1	346.2	0.9		2380	22.9	26.8			0.5	6.9	0.3	14.6
BP23126 grain4 - 1	KT	plagioclase	Glassy	6	54733	47	104849	280479	13386	26206	0.27	89	0.04	3.9	350.1	0.3		2373	24	26.5			0.4	6.6	0.2	13.5
BP23126 grain4 - 2	KT	plagioclase	Glassy	6.9	54417	57	111407	280479	10193	33212	0.33	105	0.08	2.6	392.4	0.4		1679	24.2	28.5			0.6	6.5	0.3	12.5
BP23126 grain4 - 3	KT	plagioclase	Glassy	8	54022	63	112918	280479	8667	36628	0.29	113	0.1	2.1	435.7	0.5		1357	23.3	29.2			0.6	5.9	0.3	11.5
BP23126 grain4 - 4	KT	plagioclase	Glassy	8.6	53759	61	113596	280479	8156	37221	0.25	114	0.12	2	464.8	0.5		1253	23.6	29.6			0.6	5.6	0.3	13.2
BP23126 grain5 - 1	KT	plagioclase	Glassy	9.1	54744	99	113383	280479	9841	34321	0.31	110	0.09	2.5	379	0.7	0.4	1662	26	30.9			0.7	6.5	0.4	13.1
BP23126 grain5 - 2	KT	plagioclase	Glassy	9.7	54251	92	112647	280479	9932	33771	0.28	111	0.09	2.5	392.8	1.7	0.3	1690	29.2	33.2			1.2	6.6	0.8	12.5
BP23126 grain5 - 3	KT	plagioclase	Glassy	10.3	54695	70	110133	280479	10840	31852	0.27	109	0.07	2.8	389	0.5		1835	24.9	29.4			0.6	6.5	0.3	12.6
BP23126 grain5 - 4	KT	plagioclase	Glassy	9.9	54660	59	106840	280479	12271	28525	0.28	101	0.05	3.4	384.5	0.3		2124	23	26.6			0.5	6.7	0.2	13.1
BP23126 grain6 - 1	KT	plagioclase	Glassy	5.4	54221	49	105340	280479	16090	25106	0.29	104	10.84	5.3	415.7	18.5	0.8	3081	28	75.7			2	7.5	2.3	15
BP23126 g10 r1	KT	plagioclase	Glassy	8.1	58255	39	123120	292633	17900	25798	0.62	94		5.9	371.7	0.3		2946	28.2	29.2	2.1	6	0.5	7.8	0.3	16.8
BP23126 g13 r1	KT	plagioclase	Glassy	11.3	60671	68	145622	292633	9683	43910	0.63	121		2.7	471.1	0.8		1715	32.3	38.4	3.3	9.1	1.1	8.3	0.6	14.5
BP23126 g14 c1	KT	plagioclase	Glassy	4.9	57557	52	122443	292633	17123	26684	0.63	101		5.4	453.3	0.4		3390	27.9	30.2	2.1	5.8	0.5	8.5	0.3	15.4
BP23126 g17 r1	KT	plagioclase	Glassy	11	58049	49	132061	292633	11691	34116	0.63	114		3.3	390.4	0.5		2118	29.7	33.5	2.5	7.1	0.7	7.8	0.2	14.6
BP23126 g18 r1	KT	plagioclase	Glassy	6.2	57968	57	127548	292633	17619	27601	0.49	112		7.1	402.9	1	3.3	3148	28.5	29.5	2.2	6.2	0.6	8.3		15.7
BP23126 g19 r1	KT	plagioclase	Glassy	9.7	58832	50	130498	292633	12647	32407	0.6	104		3.4	414.1	0.5		2212	28	31	2.4	6.6	0.6	7.8	0.4	13.7
BP523126 g1 c1	KT	plagioclase	Glassy	10.7	58728	59	121836	292633	15207	29498	0.43	114		4.3	407.6	0.3		2623	26.8	28.5	2.2	5.9	0.6	7.5	0.3	15.8
BP523126 g1 r1	KT	plagioclase	Glassy	9.8	59350	46	125085	292633	14743	31079	0.41	108		4.2	398.8	0.4		2458	26.5	29.2	2.1	5.9	0.4	7.8	0.3	15.9
BP23126 g20 c1	KT	plagioclase	Glassy	2.6	50971	27	122366	292633	36318	17398	0.54	145		19.8	464.8	0.4		10033	15.1	14	1	2.9		11.7		23.2
BP23126 g20 r1	KT	plagioclase	Glassy	2.4	52702	28	117551	292633	32284	17574	0.7	122		16.1	425.4	0.4		7077	24	22.6	1.5	3.9	0.3	10.1	0.2	22.9
BP23126 g2 r1	KT	plagioclase	Glassy	6.5	63107	104	125207	292633	18854	26769	0.46	106	0.39	5.8	389.1	0.8	0.8	2919	26.5	28.4	2	6.2	0.3	8		16.8
BP23126 g3 r1	KT	plagioclase	Glassy	6.1	58004	38	122878	292633	18584	24848	0.54	96		6.6	415.3	0.3		3442	28.2	29.5	2.1	5.3	0.4	8.6	0.2	17.1
BP23126 g4 r1	KT	plagioclase	Glassy	10.7	58357	47	129504	292633	13394	30779	0.7	98		3.7	390.2	0.5		2199	28.2	30.9	2.4	6.4	0.5	7.6	0.3	14.2
BP23126 g6 r1	KT	plagioclase	Glassy	6.5	57719	66	125434	292633	17452	27305	0.7	96		5.7	395.6	0.4		3094	27.7	29.3	2.2	5.5	0.5	8	0.3	16
BP23126 g7 c1	KT	plagioclase	Glassy	10.3	59388	46	127869	292633	14556	30252	0.66	100		4.2	400.7	0.4		2500	26.1	28.7	2.1	5.5	0.4	7.6	0.3	15.1
BP23126 g7 r1	KT	plagioclase	Glassy	13.1	63849	73	152382	292633	11495	41841	0.93	123		3.2	483	0.7		2000	31.3	35.1	2.7	8.4	0.7	8.3	0.3	14.9
BP23126 g8 r1	KT	plagioclase	Glassy	9.8	59758	66	127914	292633	14991	30930	0.53	100		4.3	449.5	0.4		2578	26.5	29.5	2.3	6.1	0.7	7.6	0.4	14.1
BP23126 g9 c1	KT	plagioclase	Glassy	10.2	58403	47	125649	292633	14355	29523	0.67	95		4	392.1	0.4		2538	28.2	31	2.3	6.2	0.5	7.7	0.3	15.3
BP23126 g9 r1	KT	plagioclase	Glassy	7.3	56173	94	118760	292633	22386	23829	0.86	109		10.4	382.3	0.8	2.4	4357	27.7	29	2.1	5.9	0.6	8.1	0.3	17.5
BP23126 g14 r1	KT	plagioclase	Glassy	5.8	59204	73	131581	292633	11943	34573	0.79	142	2.95	3.4	417.3	1.6	8.5	2143	36.2	297.1	3.9	11.1	1.4	8.1	0.7	27
BP5-23-12-6_03	KT	plagioclase	Glassy	8.5	55854	42	111431	292633	15669	26238	0.34	101	0.04	7.6	323.2	0.3		3460	24.8	27.2			0.4	7.1	0.3	15.9
BP5-23-12-6_04	KT	plagioclase	Glassy	9	56770	42	109762	292633	14364	25728	0.26	102	0.03	5.2	375.4	0.2		2942	24.7	27.1			0.4	7.3	0.2	16
BP5-23-12-6_08	KT	plagioclase	Glassy	9.7	56994	49	112198	292633	12078	28969	0.25	113	0.05	4	380	0.3		2281	23.3	26.5			0.5	7	0.2	14.7
BP5-23-12-6_13c	KT	plagioclase	Glassy	5.8	58750	59	114574	301515	15934	25527	0.26	120	0.05	6.5	372.7	0.2	0.3	3369	25.2	27.5			0.4	7.7	0.2	18.2
BP5-23-12-6_17	KT	plagioclase	Glassy	11.2	56086	65	120898	292633	8303	38700	0.24	122	0.08	2.4	468	0.5		1494	24.6	30.3			0.7	6.1	0.3	12.5
BP5-23-12-6_18	KT	plagioclase	Glassy	11.5	56356	61	120726	292633	8030	38032	0.29	120	0.1	2.1	403.4	0.5		1458	23.6	29.3			0.6	6.5	0.3	13.8
BP5-23-12-6_24c2	KT	plagioclase	Glassy	1.7	37263	10	98527	292633	53458	6953	0.34	139	0.03	55.3	321.9	0.4		15527	12.7	11.4			0.1	7.7	0.1	26
BP5-23-12-6_25	KT	plagioclase	Glassy	10	56948	52	116084	292633	9935	32723	0.28	113	0.06	3	365.1	0.4		1884	24.9	29.4			0.6	6.8	0.2	13.9
BP5-23-12-6_27c1	KT	plagioclase	Glassy	7.4	55859	47	112162	292633	17086	25089	0.34	108	0.03	9.1	322.2	0.2		3644	24.3	26.6			0.4	7	0.1	16.8
BP5-23-12-6_29c	KT	plagioclase	Glassy	6.6	58493	53	115126	301515	14307	27876	0.37	110	0.07	5.2	357.6	0.3	0.4	2887	23.9	27.5			0.4	7.4	0.2	16.6
BP5-23-12-6_32	KT	plagioclase	Glassy	6.2	57082	52	114939	292633	11044	30772	0.35	112	0.03	3.5	388.1	0.3		2103	23.8	27.7			0.5	7.1	0.2	14
BP525122 g1 r1	KT	plagioclase	Glassy	6	51783	29	116223	299178	40806	11109	0.64	125		25	275.7	0.8	4.3	8365	15.9	14.6	1	2.7	0.3	8.6		17.9
BP525122 g2 c1	KT	plagioclase	Glassy	4.7	57896	166	127377	286556	16420	29386		104		6.7	346.1	1.1	4	2655	29.8	30.9	2.4	6.2	0.7	7.7	0.4	15.8
BP525122 g2 r1	KT	plagioclase	Glassy	2.9	58891	178	130139	286556	15776	29787		90		5.1	332.1	0.8	1.1	2289	28.5	30.1	2.3	6	0.5	7.7	0.2	15.4
BP525122 g3 c1	KT	plagioclase	Glassy	3.4	57875	68	128469	286556	12904	30238	0.48	97		3.7	350	0.4		2135	26.4	28.4	2.2	5.7	0.6	6.9	0.3	14.2
BP525122 g3 r1	KT	plagioclase	Glassy	4.3	58045	47	128077	286556	13065	29181	0.46	94		3.9	372.9	0.4		2292	27.5	29.7	2.3	6	0.6	7.1	0.3	13.9
BP525122 g4 r1	KT	plagioclase	Glassy	4.7	58217	87	131216	286556	13920	29817	0.57	135		4.6	271.7	0.5	0.6	1979	31.5	33.8	2.5	6.8	0.6	4.2	0.3	18.6
BP525122 g6 c1	KT	plagioclase	Glassy	2.9	55552	47	124632	286556	23208	23616		115		12.6	361.4	0.9	3.4	4327	26	28.3	2	5.4	0.6	8	0.3	17.1
BP525122 g7 r1	KT	plagioclase	Glassy	4.9	57572	46	127846	286556	14882	28017	0.36	96		4.9	394.7	0.4		2734	25.8	27.3	2	5.4	0.4	7.9		15.4
BP525122 g8 r1	KT	plagioclase	Glassy	4.2	59369	61	134009	286556	13829	30063		104		4.3	406.3	0.4	0.6	2462	26.5	28.7	2.1	6	0.6	7.6	0.3	13.3
BP525122 g11 r1	KT	plagioclase	Glassy	5.2	57157	42	126006	286556	18183	25950	0.48	106		6.3	362.2	0.5	0.5	2924	28.7	29.8	2	5.7	0.6	8.1		15.9
BP525122 g12 c1	KT	plagioclase	Glassy	5.1	57815	73	134043	286556	12516	31996	0.56	105		3.6	396.1	0.5		2267	27.3	30	2.3	6.4	0.5	7.7	0.4	13.7
BP525122 g12 r1	KT	plagioclase	Glassy	5.5	58384	311	136671	286556	11067	35136	0.44	109		2.9	397.8	0.6		1928	30.1	33.4	2.6	7.3	0.8	7.4	0.2	13.3
BP525122 g13 c1	KT	plagioclase	Glassy	4.6	57917	42	128655	286556	15071	28575	0.46	103		4.3	404	0.4		2488	25.4	27	2.1	5.8	0.6	7.5	0.2	14.7
BP525122 g13 r1	KT	plagioclase	Glassy	4	58266	52	132393	286556	12888	30972	0.49	103		3.6	407.6	0.5		2332	26.8	28.9	2.2	6.2	0.6	7.4	0.3	14
BP5-25-12-2_02c	KT	plagioclase	Glassy	5.2	56997	49	112463	291698	12818	28603	0.3	108	0.04	4.1	393.9	0.3		2242	22.4	25.6			0.5	6.8	0.2	14.2
BP5-25-12-2_02r	KT	plagioclase	Glassy	5.3	56369	68	120443	291698	8857	37968	0.36	117	0.08	2.4	410.7	0.5		1544	25.3	31.1			0.7	6.5	0.3	13.6
BP5-25-12-2_03c	KT	plagioclase	Glassy	7.3	57026	56	114805	291698	11109	31825	0.38	109	0.04	3.3	399.6	0.3		2108	25.1	29.5			0.5	7	0.2	14.1
BP5-25-12-2_03r	KT	plagioclase	Glassy	5.8	56562	66	118988	291698	9314	36595	0.31	122	0.08	2.5	442.3	0.4		1716	25.9	31.4			0.7	6.9	0.3	13.4
BP5-25-12-2_06c	KT	plagioclase	Glassy	5.7	57646	82	114676	291698	11372	30858	0.31	111	0.05	3.4	414.7	0.3		2103	24.1	27.9			0.5	6.9	0.2	13.7
BP5-25-12-2_06r	KT	plagioclase	Glassy	3.9	55846	47	108666	291698	16368	24155	0.39	109	0.04	6.4	369.6	0.2		3475	23.7	25.6			0.4	7.5	0.2	16
BP5-25-12-2_08c	KT	plagioclase	Glassy	5.7	56826	44	111206	291698	14267	26418	0.34	100	0.03	5.1	354.9	0.3		2464	25.3	27.7			0.4	6.9	0.2	15.3
BP5-25-12-2_08r	KT	plagioclase	Glassy	6	57088	47	113758	291698	13135	28427	0.29	104	0.04	4.3	366.9	0.3		2265	23.9	26.7			0.4	7.1	0.2	14.6
BP5-25-12-2_09c	KT	plagioclase	Glassy	6.7	56943	49	113259	291698	11985	29787	0.33	108	0.05	3.8	394.5	0.3		2281	23.4	27			0.4	6.7	0.2	14.1
BP5-25-12-2_09r	KT	plagioclase	Glassy	8.5	57205	66	124609	291698	8644	39406	0.31	120	0.08	2.3	409.1	0.5		1513	25.1	31.3			0.7	6.9	0.3	13
BP5-25-12-2_11c	KT	plagioclase	Glassy	6.8	56962	53	113386	291698	11687	30150	0.3	114	0.05	3.6	398	0.3		2210	24.3	28			0.5	7	0.2	14.2
BP5-25-12-2_11r	KT	plagioclase	Glassy	5.4	56485	48	112275	291698	12787	28683	0.43	110	0.03	4.3	383.3	0.3		2726	24.7	28.1			0.4	7.3	0.2	15
BP5-25-12-2_12c2	KT	plagioclase	Glassy	3.3	51819	31	106900	291698	25098	20567	0.3	112	0.03	17.1	340.9	0.2	0.2	6288	23.2	24.2			0.3	7.7	0.1	18.7
BP5-25-12-2_14c2	KT	plagioclase	Glassy	5	56652	66	110790	291698	15426	25706	0.28	111	0.03	5.8	333.2	0.8	0.7	2870	24.4	27.9			0.7	7.2	0.4	16
BP5-25-12-2_15c	KT	plagioclase	Glassy	8.1	56125	59	116704	291698	9744	34216	0.35	155	0.32	2.9	399.2	1.8	0.4	1844	23.9	31.2			0.6	6.8	0.4	13.8
BP5-25-12-2_16c	KT	plagioclase	Glassy	5.1	57097	48	112124	291698	12548	28704	0.29	98	0.04	4	359.5	0.3		2230	26.4	29.6			0.4	7.2	0.2	15.7
BP5-25-12-2_16r	KT	plagioclase	Glassy	3.7	56889	43	109213	291698	14953	24727	0.29	106	0.04	5.4	360.7	0.2		2770	23.7	25.7			0.4	7.4	0.2	16
BP5-25-12-2_18c	KT	plagioclase	Glassy	5.2	56953	44	109913	291698	13478	26879	0.31	105	0.04	4.6	350.6	0.2		2516	23.6	26.4			0.4	6.9	0.2	14.8
BP5-25-12-2_21c	KT	plagioclase	Glassy	6.4	56531	64	117566	291698	9371	35357	0.35	116	0.08	2.7	397.6	0.4		1697	24.3	29.5			0.6	6.8	0.3	13.8
BP5-25-12-2_21r	KT	plagioclase	Glassy	5.7	56808	55	115321	291698	11032	31756	0.24	112	0.05	3.3	380.4	0.3		2064	24	28			0.5	7.1	0.3	14.2
BP5-25-12-2_22c	KT	plagioclase	Glassy	4.7	55817	37	109104	291698	16508	24048	0.37	105	0.03	6.4	361.1	0.2		3492	26.7	27.9			0.4	7.7	0.2	17.5
BP5-25-12-2_23c	KT	plagioclase	Glassy	8.6	56379	56	114726	291698	11155	31094	0.28	113	0.06	3.4	398.2	0.3		1947	23.4	27.1			0.5	6.7	0.2	13.6
BP5-25-12-2_23r	KT	plagioclase	Glassy	4.3	56312	42	109746	291698	15271	24470	0.3	106	0.03	5.5	379.2	0.2		3318	23.6	25.1			0.3	7.4	0.2	15.5
BP5-25-12-2_25c	KT	plagioclase	Glassy	7.2	55825	62	121344	291698	8083	39425	0.28	122	0.09	2.2	396.6	0.5		1435	24.3	30.1			0.6	6.8	0.3	14.1
BP5-25-12-2_25r	KT	plagioclase	Glassy	7.2	56470	59	120190	291698	8595	37672	0.29	119	0.07	2.3	374.7	0.5		1594	23.2	28.9			0.6	6.9	0.3	13.9
BP5-25-12-2_27c	KT	plagioclase	Glassy	7.9	56354	66	118639	291698	8862	36942	0.29	119	0.07	2.4	429.1	0.5		1553	25.1	31			0.6	6.5	0.4	13.4
BP5-25-12-2_27r	KT	plagioclase	Glassy	6	56865	69	119585	291698	9013	36867	0.3	119	0.05	2.6	433.5	0.5		1612	25.6	31.1			0.6	6.5	0.3	13.2
BP5-25-12-2_28c	KT	plagioclase	Glassy	7.7	56179	66	120739	291698	8760	38456	0.24	117	0.1	2.4	404.5	0.4		1599	24.8	30.5			0.6	7.1	0.3	14.8
BP5-25-12-2_29c	KT	plagioclase	Glassy	5.4	56944	50	111450	291698	12680	29013	0.34	106	0.05	4.2	384.7	0.3		2343	23	26.3			0.4	7.1	0.2	14.7
BP5-25-12-2_29r	KT	plagioclase	Glassy	4.2	56547	39	109643	291698	14912	25369	0.29	106	0.03	5.4	366.5	0.2		2937	23.9	26.2			0.4	7.3	0.2	15.4
BP5-25-12-2_30c	KT	plagioclase	Glassy	5.7	57286	53	114342	291698	11697	30400	0.26	111	0.04	3.7	396.8	0.3		2257	24.1	28			0.5	7	0.2	14.4
BP5-25-12-2_30r	KT	plagioclase	Glassy	5.1	57230	52	113721	291698	11344	30641	0.3	111	0.06	3.6	390.8	0.3		2041	23.7	27.6			0.5	6.9	0.3	14
BP5-25-12-2_32c	KT	plagioclase	Glassy	5	56981	50	113589	291698	12201	30094	0.31	108	0.04	3.8	399.2	0.3		2281	23.9	27.5			0.4	7	0.2	14.4
BP5-25-12-2_32r	KT	plagioclase	Glassy	3.6	56967	42	110540	291698	15171	25637	0.37	106	0.03	5.5	373.4	0.2		3061	24.2	26.2			0.4	7.4	0.2	15.8
BP5-25-12-2_35c	KT	plagioclase	Glassy	4.8	57288	47	114190	291698	12567	28695	0.23	102	0.03	4	358.7	0.3		2310	25.7	28.7			0.5	7.2	0.2	15
BP5-25-12-2_35r	KT	plagioclase	Glassy	4.9	56624	57	118331	291698	10164	33650	0.28	113	0.06	2.9	358.1	0.4		1965	25.7	29.9			0.6	7	0.3	14.5
BP5-25-12-2_36c	KT	plagioclase	Glassy	5.9	56006	46	114520	291698	13482	27477	0.28	102	0.03	4.6	376.9	0.2		2586	25.1	27.5			0.5	7.3	0.2	14.9
BP5-25-12-2_36r	KT	plagioclase	Glassy	5.6	55471	54	118007	291698	10342	33531	0.21	107	0.05	3	362.5	0.4		1930	25.5	30.1			0.6	7.1	0.3	14.4
BP5-25-12-2_37	KT	plagioclase	Glassy	4.3	56899	47	113666	291698	12965	28695	0.29	106	0.04	4.3	390.1	0.3		2388	23.6	26.5			0.4	7.1	0.2	14.6
BP5-25-12-2_38r1	KT	plagioclase	Glassy	4.5	56800	43	112647	291698	13645	27208	0.35	95	0.03	4.8	337.9	0.3		2605	24.7	27			0.4	7.1	0.2	15.2
BP419122 grain1 - 1	KT	plagioclase	Glassy	8.3	55622	64	116776	288426	10845	35899	0.5	120	0.09	2.5	436	0.5		1640	26.3	31.4			0.6	6.8	0.3	13.5
BP419122 grain1 - 2	KT	plagioclase	Glassy	8.3	53135	133	111914	288426	10276	34571	0.55	121	0.12	2.8	409.9	0.5	1.4	1538	25.6	31.4			0.7	6.5	0.3	12.9
BP419122 grain1 - 3	KT	plagioclase	Glassy	9.8	55369	73	114309	288426	10714	34947	0.51	119	0.09	2.5	420.8	0.4	0.3	1630	24.8	30.4			0.7	6.8	0.3	13.1
BP419122 grain1 - 4	KT	plagioclase	Glassy	9.9	55946	65	114922	288426	10700	35411	0.5	117	0.08	2.5	415.3	0.4		1668	25	30.4			0.6	6.9	0.3	13.3
BP419122 grain2 - 1	KT	plagioclase	Glassy	7.3	55631	61	119519	288426	9734	37974	0.41	121	0.1	2.1	361	0.5		1562	26.2	32.1			0.7	7	0.4	14.3
BP419122 grain2 - 2	KT	plagioclase	Glassy	6.8	54641	58	117541	288426	9534	37757	0.5	119	0.09	2.1	359.5	0.6		1474	26.1	31.9			0.7	6.7	0.3	13.8
BP419122 grain2 - 3	KT	plagioclase	Glassy	5.7	55771	51	112242	288426	12739	31026	0.44	104	0.06	3.3	371.8	0.4		2016	27.1	31.5			0.6	7	0.3	14.4
BP419122 grain3 - 1	KT	plagioclase	Glassy	6.5	56284	80	116389	288426	10008	36033	0.49	170	0.05	2.4	496.3	0.5		1616	26.2	31.5			0.7	6.1	0.3	15.7
BP419122 grain3 - 2	KT	plagioclase	Glassy	6.9	56602	74	114738	288426	10508	34332	0.47	166	0.05	2.6	491.1	0.4		1709	26.9	31.7			0.7	6.2	0.3	14.7
BP419122 grain3 - 3	KT	plagioclase	Glassy	6.5	57030	75	112825	288426	10888	32496	0.49	161	0.04	2.7	489	0.4		1798	25.8	30.4			0.5	6.3	0.3	14.8
BP419122 grain3 - 4	KT	plagioclase	Glassy	5.3	55915	76	112384	288426	10748	32686	0.44	152	0.05	2.7	483.6	0.4		1897	24.8	29.6			0.6	6.8	0.3	14.7
BP419122 grain5 - 2	KT	plagioclase	Glassy	5.9	56255	69	111026	288426	12841	29636	0.46	101	0.06	3.7	382.2	0.3	0.8	2117	25.9	30			0.6	7	0.3	14
BP419122 grain5 - 3	KT	plagioclase	Glassy	7.1	55602	70	116574	288426	11366	34221	0.42	110	0.06	2.9	402.4	0.4	0.4	1905	27	31.7			0.7	7.2	0.3	13.9
BP419122 grain5 - 4	KT	plagioclase	Glassy	6.6	55113	58	108669	288426	13830	27831	0.35	103	0.07	4	367.5	0.3	0.3	2275	22.9	26.2			0.5	7	0.2	14
BP419122 grain5 - 5	KT	plagioclase	Glassy	4.1	55165	60	107379	288426	15543	26186	0.36	94	0.05	4.9	324.3	0.3	0.6	2380	26.8	29.3			0.4	7.1	0.2	15.2
BP419122 grain6 - 2	KT	plagioclase	Glassy	3.6	54058	39	102289	288426	18839	22811	0.42	98	0.03	8.4	307.3	0.8	0.8	2958	25.1	28.2			0.6	6.7	0.4	15.9
BP419122 grain6 - 3	KT	plagioclase	Glassy	5	55738	45	107852	288426	15011	26629	0.35	106	0.05	4.4	333.2	0.2		2512	24.3	27.4			0.4	7	0.2	15.1
BP419122 grain6 - 4	KT	plagioclase	Glassy	5.5	55950	51	108371	288426	13155	28942	0.39	107	0.04	3.6	329.8	0.3		2213	24.3	28.2			0.5	6.9	0.2	14.9
BP419122 grain6 - 5	KT	plagioclase	Glassy	4.6	56315	50	111128	288426	13845	28948	0.32	110	0.05	4	334.3	0.3		2272	23.9	27.8			0.5	7	0.2	15.2
BP419122 grain7 - 1	KT	plagioclase	Glassy	4.8	56956	29	104776	288426	16360	22068	0.29	63	0.02	5.1	384.4	0.2		2686	20.1	21.2			0.3	8.8	0.1	14
BP419122 grain7 - 2	KT	plagioclase	Glassy	5.8	56727	31	105792	288426	15040	23428	0.34	67	0.02	4.4	394.4	0.2		2540	20.2	21.7			0.4	8.7	0.2	13.4
BP419122 grain7 - 3	KT	plagioclase	Glassy	6.1	56958	32	105924	288426	14098	24356	0.38	69	0.03	4	394.8	0.2		2386	19.3	21.2			0.3	8.6	0.2	13.1
BP419122 grain7 - 4	KT	plagioclase	Glassy	5.8	57232	34	106970	288426	13531	24960	0.31	67	0.04	3.8	393.3	0.2		2282	19.1	20.8			0.4	8.3	0.1	12.9
BP419122 grain7 - 5	KT	plagioclase	Glassy	5.7	57480	34	107700	288426	13212	25529	0.36	70	0.04	3.7	396.8	0.2		2267	19.5	21.6			0.4	8.4	0.1	13
BP419122 grain7 - 6	KT	plagioclase	Glassy	5.9	57095	32	106501	288426	14179	24329	0.32	70	0.03	4	397.9	0.2		2451	19.3	21.3			0.3	8.5	0.2	13.5
BP419122 grain7 - 7	KT	plagioclase	Glassy	5.4	57468	35	107381	288426	13036	25720	0.32	70	0.03	3.6	390.9	0.2		2191	19.6	22			0.3	8.3	0.2	13.1
BP419122 grain8 - 2	KT	plagioclase	Glassy	3.7	55048	43	103968	288426	17096	23704	0.41	115	0.04	7	328.1	0.8	2.5	2903	25.3	28.3			0.6	7	0.3	15.8
BP419122 grain8 - 3	KT	plagioclase	Glassy	4.6	55350	42	106215	288426	16107	25018	0.31	104	0.04	5.2	332.2	0.3	0.3	2835	23.7	26			0.4	7.2	0.1	15.5
BP419122_g1_c1	KT	plagioclase	Glassy	6.7	57630	76	135414	290764	8987	37895	0.73	174		2.3	523.7	0.8		1569	26	31.6	2.5	6.8	0.7	6.5	0.4	15.1
BP419122_g1_r1	KT	plagioclase	Glassy	5.9	58209	72	132570	290764	9046	36573	0.76	168		2.6	505.3	0.6		1664	25.7	30.5	2.5	6.7	0.8	6.8	0.3	15.3
BP419122_g2_c1	KT	plagioclase	Glassy	5.3	57201	37	121890	290764	17303	25335	0.7	93		5.4	359.8	0.3		3036	26.3	28.1	1.9	5.1	0.4	7.6		15.9
BP419122_g2_r1	KT	plagioclase	Glassy	4.7	58651	46	128117	290764	12453	31469	0.35	99		3.5	346.7	0.4		2208	27.5	31.2	2.3	6.2	0.5	7.3	0.4	15.3
BP419122_g6_c1	KT	plagioclase	Glassy	3.6	57216	43	119828	290764	16675	25827	0.47	101		6.5	330.6	0.6	2.3	2800	26.9	29.7	2.2	6.1	0.6	7.4	0.2	16.3
BP419122_g7_r1	KT	plagioclase	Glassy	4.3	58401	40	125403	290764	15832	26712	0.54	95		5.1	377.2	0.3	0.2	2823	27.5	28.8	2	5.3	0.4	7.6	0.2	15
BP419122_g8_r1	KT	plagioclase	Glassy	3.8	55001	23	116582	290764	29012	15398	0.54	117		13.7	269.6	0.3		8724	14.7	14	1	2.1		12.1		12.8
BP419122_g9_c1	KT	plagioclase	Glassy	6.9	57719	68	136779	290764	9184	38750	0.57	108		2.3	439.7	0.5		1493	25.8	31.1	2.4	6.8	0.6	6.9	0.5	13.1
BP419122_g9_r1	KT	plagioclase	Glassy	6.1	57735	65	135816	290764	9831	37743	0.86	109		2.6	435.6	0.6		1517	26.1	32.3	2.6	6.9	0.8	6.9	0.3	12.8
BP419122_g10_c1	KT	plagioclase	Glassy	6	57846	49	125543	290764	13674	28671	0.54	94		4.2	388.9	0.3		2466	24.8	27.1	2.1	5.4	0.5	7.7	0.3	14.6
BP419122_g10_r1	KT	plagioclase	Glassy	5.9	58159	51	127400	290764	12304	30860	0.44	100		3.5	386.7	0.4		2233	26.7	30.3	2.2	6.1	0.5	7.4	0.3	14.7
BP419122_g11_c1	KT	plagioclase	Glassy	6.5	57933	53	131779	290764	9602	36345	0.49	102		2.4	361.9	0.7		1594	27.3	32.5	2.5	7.5	0.5	6.8	0.5	13.7
BP419122_g11_r1	KT	plagioclase	Glassy	6.9	57787	55	132443	290764	9788	36251	0.58	106		2.3	368.4	0.5		1735	26.9	32.4	2.5	6.8	0.7	7	0.3	13.3
BP419122_g12_r1	KT	plagioclase	Glassy	5.8	57065	49	122847	290764	16066	27165	0.69	107		6.1	383.5	0.5	0.8	2793	24.4	28.9	2.1	5.5	0.4	7.4	0.2	14.9
BP419122_g13_c1	KT	plagioclase	Glassy	5.3	57436	54	129633	290764	12978	31543	0.42	106		3.8	419.7	0.4		2398	25.3	28.6	2.1	6.1	0.5	7.6	0.3	14.2
BP419122_g13_r1	KT	plagioclase	Glassy	1.2	40657	9	118668	290764	69134	5827	0.63	133		60.9	349.3	0.7		16782	12.8	10.1	0.7	1.4		8.2		26.1
BP419122_g14_c1	KT	plagioclase	Glassy	7.6	58064	42	127398	290764	13947	29244	0.42	105		4	392.6	0.9		2374	27.1	31.2	2.4	6.7	0.7	7.4	0.4	14.6
BP419122_g14_r1	KT	plagioclase	Glassy	7.7	58076	57	131795	290764	10534	34546	0.6	109		2.7	388.6	2.1		1895	30	37	3	8.8	1.1	7.1	0.9	14.3
BP419122_g15_c1	KT	plagioclase	Glassy	5.8	58096	46	129017	290764	13261	30676	0.5	107		4.2	421.3	0.4	0.4	2253	26.5	28.8	2	5.9	0.6	7.4	0.2	13.2
BP419122_g15_r1	KT	plagioclase	Glassy	4.3	58168	43	126914	290764	17806	26163	0.56	100		6	397.4	0.4	0.4	3280	26.3	27.2	1.9	5.2	0.4	8	0.2	15.6
BP419122_g17_c1	KT	plagioclase	Glassy	4.5	57761	46	124489	290764	15764	26750	0.51	96		5.4	382.5	0.5	0.6	2616	26.5	29	2.2	5.8	0.3	7.7	0.3	15.5
BP419122_g17_r1	KT	plagioclase	Glassy	4.4	57364	42	120369	290764	16592	25120		81		5.6	382.4	0.4	0.4	2617	26.2	28.3	2.1	5.4	0.4	6.9	0.2	14.8
BP419122_g18_c1	KT	plagioclase	Glassy	7.4	57480	55	133619	290764	10818	35131	0.59	105		3	397.3	0.4		1887	27.7	32	2.4	6.5	0.6	7.3	0.4	13.5
BP419122_g18_r1	KT	plagioclase	Glassy	3.7	57762	36	120231	290764	16842	25149		83		5.1	322.9	1.5		2501	24.9	27.8	2.1	6.9	0.8	6.9	0.4	14.9
BP419122_g19_c1	KT	plagioclase	Glassy	6.3	58162	52	128101	290764	12198	31828	0.45	100		3.4	434.4	0.4		2141	25.7	29	2.3	6	0.4	7.1	0.5	13.9
BP419122_g19_r1	KT	plagioclase	Glassy	6.3	58362	60	133779	290764	10682	35337	0.67	105		3.1	433.6	0.5		1862	27.6	32.1	2.4	6.9	0.5	7.2	0.5	14.2
BP419122_g20_c1	KT	plagioclase	Glassy	7.8	57376	61	137275	290764	8961	39452	0.42	113		2.3	432.6	0.6		1460	25	30.7	2.4	6.9	0.7	6.7	0.4	13.8
BP419122_g20_r1	KT	plagioclase	Glassy	7.9	57236	71	139416	290764	8828	40636	0.77	116		2.1	416.8	0.6		1393	26.4	32.4	2.6	7	0.6	6.8	0.4	13.8
BP4-19-12-2_01	KT	plagioclase	Glassy	6.7	57571	45	111580	293568	12328	27657	0.35	95	0.04	4.1	340.2	0.3		2240	23.9	27.1			0.4	6.9	0.2	15.2
BP4-19-12-2_02	KT	plagioclase	Glassy	3.9	56875	41	111160	293568	14395	26073	0.34	102	0.04	5.4	337.3	0.3	0.3	2940	26.1	28.2			0.4	7.4	0.3	16
BP4-19-12-2_03	KT	plagioclase	Glassy	5.8	56839	54	115286	293568	10473	32010	0.26	109	0.04	3.3	355.9	0.4		2047	25.7	30.5			0.6	6.9	0.3	14.8
BP4-19-12-2_05	KT	plagioclase	Glassy	5.3	56707	40	110038	293568	14529	25683	0.34	103		5.9	327.1	0.2		2862	25.6	28			0.4	7.3	0.2	16.4
BP4-19-12-2_07	KT	plagioclase	Glassy	4.4	56635	47	111529	293568	12608	28035	0.33	108	0.05	4.4	351.5	0.3	0.2	2512	23.8	26.6			0.4	7	0.2	15.1
BP4-19-12-2_08	KT	plagioclase	Glassy	3.2	51544	23	103622	293568	26338	17743	0.29	116	0.03	14.9	391.2	0.2		6461	22.6	22.1			0.2	8.4	0.1	21.4
BP4-19-12-2_10	KT	plagioclase	Glassy	6.2	56832	48	111480	293568	12553	28069	0.31	104	0.03	4.4	360.8	0.3		2514	24.9	27.9			0.5	7.1	0.2	15.1
BP4-19-12-2_11	KT	plagioclase	Glassy	7.9	56647	55	115650	293568	10345	32656	0.32	111	0.07	3.1	389.8	0.4		1822	23	27.7			0.5	6.7	0.2	13.7
BP4-19-12-2_12	KT	plagioclase	Glassy	9.3	55938	59	120465	293568	7804	38628	0.31	123	0.08	2	378.2	0.5		1350	24.1	30.3			0.7	6.6	0.3	13.9
BP4-19-12-2_14c1	KT	plagioclase	Glassy	4.7	56529	41	109570	293568	14573	25481	0.26	97	0.02	5.4	326.8	0.2		2815	25	27.3			0.4	7.1	0.2	16.6
BP4-19-12-2_17	KT	plagioclase	Glassy	6.7	57110	53	113873	293568	11202	31029	0.28	112	0.04	3.7	405.4	0.3		2053	23.3	27.2			0.5	6.8	0.2	14
BP4-19-12-2_18	KT	plagioclase	Glassy	7.8	56628	62	119510	293568	8872	37264	0.28	121	0.1	2.4	400	0.4		1661	23.9	29.4			0.6	6.8	0.3	14
BP4-19-12-2_19 - 1	KT	plagioclase	Glassy	5.9	57287	57	116190	293568	10047	33412	0.35	118	0.07	3.1	390	0.4		1756	25.9	31.5			0.6	6.7	0.2	14.1
BP4-19-12-2_20	KT	plagioclase	Glassy	8.2	56948	57	116314	293568	9953	33785	0.28	119	0.06	2.9	413.9	0.4		1929	25.7	30.7			0.6	6.9	0.3	13.7
BP4-19-12-2_22	KT	plagioclase	Glassy	7	56777	56	116215	293568	10490	32648	0.28	114	0.06	3.2	384.6	0.4		1971	24.8	29.4			0.6	7.1	0.3	14.7
BP4-19-12-2_23	KT	plagioclase	Glassy	5.4	56431	37	108590	293568	16215	24366	0.25	102	0.03	6.3	360.2	0.2		3133	25.7	27.6			0.4	7.6	0.2	17.4
BP4-19-12-2_24	KT	plagioclase	Glassy	7.4	57052	53	114644	293568	11294	30994	0.35	112	0.05	3.5	389.8	0.3		2000	23.1	26.9			0.5	6.8	0.2	13.9
BP4-19-12-2_25c	KT	plagioclase	Glassy	5.7	56905	41	109529	293568	14944	25345	0.3	109	0.04	5.7	362.1	0.2	0.2	2842	23.8	26.2			0.4	7.1	0.2	16.1
BP4-19-12-2_26	KT	plagioclase	Glassy	7.7	56765	58	117810	293568	9680	34968	0.26	115	0.06	2.8	391.4	0.4		1783	26.5	31.5			0.6	6.9	0.3	14
BP4-19-12-2_27	KT	plagioclase	Glassy	6.7	57215	45	110700	293568	13088	27318	0.22	107	0.02	4.4	379.3	0.2		2708	24.1	26.9			0.4	7.2	0.2	15.2
BP4-19-12-2_28	KT	plagioclase	Glassy	5	56440	41	109779	293568	15449	25429	0.29	102	0.03	5.9	359.2	0.2		3180	23.9	26.4			0.4	7.6	0.2	17.2
BP4-19-12-2_29	KT	plagioclase	Glassy	8.1	57126	59	116149	293568	10145	33219	0.36	116	0.06	2.9	375.3	0.3		1898	23.7	28			0.5	6.9	0.3	14.5
BP4-19-12-2_30c	KT	plagioclase	Glassy	7.7	57256	51	111285	293568	10667	30547	0.27	113		3.3	361.1	0.6		2057	26.1	31.5			0.7	7	0.3	15.1
BP4-19-12-2_30r	KT	plagioclase	Glassy	1.7	35815	8	97188	293568	57829	5220	0.34	136		61.6	246.6	0.1		15436	9.6	7.7			0	6.6		24.8
BP4-19-12-2_31c1	KT	plagioclase	Glassy	6	57983	46	113189	293568	13161	27696	0.4	106	0.03	4.6	343	0.3		2472	23.2	26.3			0.5	6.9	0.2	15.5
BP525123 grain14 - 1	KT	plagioclase	Microcrystalline	38.1	56419	44	109681	293101	15663	26070	0.22	94	0.03	4.8	365.3	0.2		2633	25.6	27.6			0.4	7.2	0.2	15.6
BP525123 grain14 - 2	KT	plagioclase	Microcrystalline	40.4	56433	48	110995	293101	13979	27602	0.23	101	0.04	4.3	373.1	0.3		2469	25	27.7			0.4	7.2	0.2	14.6
BP525123 grain14 - 3	KT	plagioclase	Microcrystalline	43.5	55743	64	114922	293101	10279	34850	0.32	109	0.06	2.7	374.2	0.4	0.1	1861	27	32.9			0.6	7.1	0.3	14.7
BP525123 grain14 - 4	KT	plagioclase	Microcrystalline	40.6	56169	47	108287	293101	14012	26698	0.28	93	0.04	4.1	359.6	0.2		2366	24.5	27.7			0.4	7.1	0.2	14.8
BP525123 grain14 - 5	KT	plagioclase	Microcrystalline	39.6	55767	45	106650	293101	14811	25972	0.29	94	0.03	4.5	346	0.2		2387	24.2	27.4			0.5	6.9	0.2	15
BP525123 grain14 - 6	KT	plagioclase	Microcrystalline	39.2	55174	43	105107	293101	16215	24815	0.3	94	0.03	5.1	353.4	0.2		2715	24.6	27.3			0.4	7.1	0.2	15.6
BP525123 grain14 - 7	KT	plagioclase	Microcrystalline	41.4	56435	48	107790	293101	13867	27231	0.24	95	0.04	4	351.9	0.2		2291	23.6	26.9			0.5	7	0.2	14.7
BP525123 grain14 - 8	KT	plagioclase	Microcrystalline	45.5	55573	68	112354	293101	10046	34129	0.31	107	0.07	2.8	362	0.5	0.2	1748	26.2	32.5			0.7	7	0.3	14.7
BP525123 grain14 - 9	KT	plagioclase	Microcrystalline	43.4	55495	71	111872	293101	10158	33810	0.38	106	0.06	2.7	349.5	0.5	0.4	1744	26.3	32.7			0.7	6.9	0.3	14.2
BP525123 grain14 - 10	KT	plagioclase	Microcrystalline	41.3	56144	49	110348	293101	14280	27214	0.22	100	0.03	4.2	356.2	0.2		2435	24.4	27.3			0.5	7	0.2	14.7
BP525123 grain14 - 11	KT	plagioclase	Microcrystalline	37.5	54802	41	104385	293101	17314	23672	0.27	97	0.03	6.4	358.6	0.2		3099	25.6	27.8			0.4	7.4	0.2	16.4
BP525123 grain14 - 12	KT	plagioclase	Microcrystalline	37.9	55112	42	106552	293101	17237	24199	0.27	100	0.05	6.4	356.7	0.2	0.2	2933	24.8	27.4			0.4	7.3	0.2	16.3
BP525123 grain14 - 13	KT	plagioclase	Microcrystalline	42.8	55882	60	113698	293101	11398	32653	0.25	105	0.04	3.8	341.7	0.4	0.2	1909	27.5	32.8			0.6	7	0.3	14.5
BP525123 grain14 - 14	KT	plagioclase	Microcrystalline	42.3	55762	62	116012	293101	10571	35339	0.31	111	0.06	2.6	345.6	0.5		1799	27.8	33.5			0.7	7	0.4	14.6
BP525123 grain15 - 2	KT	plagioclase	Microcrystalline	36.5	55964	43	106740	293101	15906	25272	0.2	99	0.04	5.5	344.9	0.2	0.2	2775	25.4	27.2			0.3	7.2	0.2	15.7
BP525123 grain15 - 3	KT	plagioclase	Microcrystalline	38.5	55449	44	107716	293101	15158	25699	0.23	98	0.04	4.6	347.3	0.2		2680	25.3	27.3			0.4	7.2	0.2	15.1
BP525123 grain15 - 4	KT	plagioclase	Microcrystalline	39.8	56219	48	108780	293101	14350	27347	0.22	99	0.05	4.3	348.1	0.3	0.1	2358	24.6	27.3			0.4	6.9	0.2	14.3
BP525123 grain15 - 5	KT	plagioclase	Microcrystalline	41.2	56200	54	112787	293101	12087	31824	0.25	101	0.05	3.7	339.8	0.4	0.1	2030	25.5	30.3			0.5	7	0.3	14.5
BP525123 grain15 - 6	KT	plagioclase	Microcrystalline	40.1	55577	56	113170	293101	11614	32264	0.26	103	0.06	3.3	335.9	0.4		1988	25.6	30.6			0.6	6.9	0.3	14.4
BP525123 grain16 - 2	KT	plagioclase	Microcrystalline	31.1	55323	42	108242	293101	15644	25187	0.2	100	0.12	6	360.4	0.5	0.3	3031	27.5	28.9			0.5	7.5	0.3	16.6
BP525123 grain16 - 3	KT	plagioclase	Microcrystalline	32.4	54813	35	108129	293101	19214	23823	0.21	104	0.03	7.8	393.9	0.3	0.7	3646	28.1	28.9			0.5	8.1	0.2	17.2
BP525123 grain16 - 4	KT	plagioclase	Microcrystalline	34.5	55962	44	106657	293101	17434	24032	0.25	99	0.06	6.2	358.4	0.3	0.3	3053	26.5	27.9			0.5	7.4	0.2	16.6
BP525123 grain16 - 5	KT	plagioclase	Microcrystalline	33.2	55041	39	105141	293101	17386	23972	0.25	99	0.02	5.9	342.6	0.2	0.1	2937	26.1	27.9			0.4	7.3	0.2	16.1
BP525123 grain16 - 6	KT	plagioclase	Microcrystalline	32.5	55603	41	106194	293101	16442	25137	0.23	97	0.02	6.8	327	0.3	0.1	2628	26.6	28.5			0.5	7	0.2	15.7
BP525123 grain16 - 7	KT	plagioclase	Microcrystalline	31.6	55571	43	106639	293101	17514	24725	0.28	101	0.03	6.1	334.9	0.3		2853	25.9	28.8			0.4	7.3	0.2	16.2
BP525123 grain17 - 1	KT	plagioclase	Microcrystalline	42.3	57534	50	109874	293101	14154	26023	0.22	99	0.04	4.9	401.7	0.3		2674	27	29.1			0.4	7.4	0.2	15.6
BP525123 grain17 - 2	KT	plagioclase	Microcrystalline	42.7	56501	54	108879	293101	14255	26604	0.24	92	0.03	4.8	401.6	0.4		2596	28.1	30.7			0.5	7.5	0.3	15.3
BP525123 grain17 - 3	KT	plagioclase	Microcrystalline	43.4	56911	46	108644	293101	13866	26823	0.19	94	0.04	4.6	392.7	0.3		2507	27.2	30.6			0.5	7.3	0.2	14.8
BP525123 grain17 - 4	KT	plagioclase	Microcrystalline	41.9	56268	48	108552	293101	14056	26744	0.24	102	0.05	4.5	389.3	0.2		2704	25.9	28.5			0.4	7.4	0.2	15.4
BP525123 grain17 - 5	KT	plagioclase	Microcrystalline	41.8	56649	48	107128	293101	14254	26813	0.22	99	0.03	4.5	387.1	0.3		2680	25.5	28.3			0.4	7.4	0.2	15.4
BP525123 grain17 - 6	KT	plagioclase	Microcrystalline	41.8	56517	45	107781	293101	14021	26757	0.23	101	0.03	4.7	385.5	0.2		2777	25.8	28.6			0.5	7.3	0.2	15.3
BP525123 grain19 - 2	KT	plagioclase	Microcrystalline	40.3	55666	57	114707	293101	11047	33455	0.2	105	0.05	2.9	373.8	0.4		1833	27.9	32.5			0.6	6.8	0.3	13.8
BP525123 grain19 - 3	KT	plagioclase	Microcrystalline	43.3	56161	61	111809	293101	10552	32498	0.24	109	0.06	2.7	380.7	0.8	0.1	1803	26.4	32.6			0.7	6.6	0.4	13.5
BP525123 grain19 - 4	KT	plagioclase	Microcrystalline	42.1	56113	61	108464	293101	10898	30809	0.29	106	0.06	3	380.7	0.3	0.1	1884	25.3	30.1			0.6	6.6	0.2	13.3
BP525123 grain19 - 5	KT	plagioclase	Microcrystalline	41.5	56449	61	111768	293101	11178	31304	0.25	108	0.06	3.1	391	0.4	0.1	1988	26	31.1			0.6	6.9	0.3	14
BP525123 grain19 - 6	KT	plagioclase	Microcrystalline	39.5	56339	60	112797	293101	11305	31419	0.25	107	0.05	3.1	379	0.4	0.2	1968	26.3	31			0.5	6.8	0.3	13.7
BP525123 grain19 - 7	KT	plagioclase	Microcrystalline	38.2	56160	54	111483	293101	12278	30020	0.29	110	0.06	3.5	353.2	0.3		2109	23.5	27.8			0.5	6.9	0.3	14
BP525123 grain19 - 8	KT	plagioclase	Microcrystalline	33.9	56071	57	109980	293101	13874	27801	0.21	107	0.05	5.5	336.1	0.3	0.1	2320	23.4	27.3			0.4	6.9	0.2	14.9
BP525123 grain19 - 9	KT	plagioclase	Microcrystalline	28.2	55142	57	107818	293101	15590	26326	0.26	104	0.04	7	331.3	0.3		2575	23.3	26.8			0.4	7.1	0.2	15.5
BP525123 grain19 - 10	KT	plagioclase	Microcrystalline	29.9	54367	70	107818	293101	19291	24071	0.3	108	0.03	10.9	336.6	0.3	0.4	3079	24.9	27			0.4	7.5	0.2	16.6
BP525123 grain20 - 1	KT	plagioclase	Microcrystalline	40.9	57595	49	110199	293101	14570	27152	0.2	107	0.04	5	354.8	0.6	0.1	2535	28.4	32			0.6	7.4	0.3	15.9
BP525123 grain20 - 3	KT	plagioclase	Microcrystalline	38.1	57143	46	109423	293101	16724	24917	0.24	108	0.03	6.8	352.7	0.3	0.5	2921	27.1	29.9			0.5	7.6	0.2	16.5
BP525123 grain20 - 4	KT	plagioclase	Microcrystalline	37.2	55903	50	105463	293101	16049	24908	0.25	104	0.06	6.6	332.3	0.3	0.9	2660	26.3	30.5			0.5	7	0.2	16.2
BP525123 grain20 - 5	KT	plagioclase	Microcrystalline	35.1	56463	42	107816	293101	17565	24622	0.19	106	0.04	5.9	342.4	0.3	0.2	2898	26.7	28.8			0.4	7.3	0.2	16.6
BP525123 grain23 - 1	KT	plagioclase	Microcrystalline	46.2	56117	71	118433	293101	9876	37312	0.19	120	0.07	3.2	430	0.4		1601	26.5	31.4			0.6	6.8	0.3	13.4
BP525123 grain23 - 2	KT	plagioclase	Microcrystalline	47.9	55596	73	118915	293101	9462	37201	0.24	118	0.09	2.4	442.1	0.4		1544	25.4	30.3			0.6	6.8	0.3	13.1
BP525123 grain23 - 3	KT	plagioclase	Microcrystalline	48.6	55706	73	117074	293101	9431	36903	0.24	121	0.08	2.4	437.1	0.4		1546	24.6	29.6			0.6	6.7	0.3	12.8
BP525123 grain23 - 4	KT	plagioclase	Microcrystalline	49.5	55367	70	116259	293101	9144	36928	0.26	115	0.09	2.3	432.1	0.5		1523	24.8	30.6			0.6	6.7	0.3	12.9
BP525123 grain23 - 5	KT	plagioclase	Microcrystalline	48.9	54662	72	116803	293101	9029	37363	0.24	116	0.09	2.3	424	0.5		1517	25.2	31.2			0.6	6.8	0.3	13.2
BP525123 grain23 - 6	KT	plagioclase	Microcrystalline	48.8	54514	61	117954	293101	8378	37844	0.27	119	0.08	2.5	414.9	0.5		1558	26.8	33.4			0.7	6.9	0.3	13.3
BP525123 grain23 - 7	KT	plagioclase	Microcrystalline	48.9	55005	67	118934	293101	8859	38629	0.23	121	0.1	2.3	395.4	0.5		1564	26.6	33.2			0.7	6.9	0.3	13.5
BP525123 grain25 - 3	KT	plagioclase	Microcrystalline	27.6	54250	41	105043	293101	19433	22640	0.28	108	0.04	16	331.6	0.2	0.4	2940	24.8	26.6			0.4	7.2	0.2	17
BP525123 grain25 - 4	KT	plagioclase	Microcrystalline	31	54178	43	106396	293101	19068	23813	0.18	101	0.04	9	351	0.2	0.1	2941	24.3	26.2			0.4	7.4	0.2	15.9
BP525123 grain25 - 5	KT	plagioclase	Microcrystalline	31.1	54387	47	105806	293101	18620	23922	0.22	103	0.04	7.9	357.1	0.2		2949	23.9	25.7			0.4	7.2	0.2	16
BP525123 grain25 - 6	KT	plagioclase	Microcrystalline	32.7	54796	50	106102	293101	18598	24463	0.18	102	0.03	8	360	0.2		2929	23.9	26.2			0.4	7.2	0.1	15.7
BP525123 grain25 - 7	KT	plagioclase	Microcrystalline	33.2	54621	44	104656	293101	18438	24029	0.23	103	0.04	8.3	353.7	0.2		2889	23.6	26			0.4	7.3	0.2	15.6
BP525123 grain26 - 1	KT	plagioclase	Microcrystalline	37.5	56301	49	111698	293101	13830	28574	0.15	101	0.04	6.1	352.9	0.3		2376	25	27.7			0.5	7.2	0.2	15.1
BP525123 grain26 - 2	KT	plagioclase	Microcrystalline	41.9	56731	53	113995	293101	12409	31168	0.2	109	0.05	3.6	378.5	0.3		2180	24.1	27.9			0.5	7.1	0.3	14.2
BP525123 grain26 - 3	KT	plagioclase	Microcrystalline	45.3	56367	57	113404	293101	10601	33413	0.26	119	0.08	2.9	387.8	0.4		1864	24.8	29.7			0.6	6.9	0.2	13.9
BP525123 grain26 - 4	KT	plagioclase	Microcrystalline	45.9	55863	63	116532	293101	9391	36072	0.21	122	0.15	2.4	400.6	0.6	0.3	1662	24.5	30.7			0.6	6.8	0.4	15.6
BP525123 grain26 - 5	KT	plagioclase	Microcrystalline	47.6	56711	65	117667	293101	7830	37134	0.37	136	0.59	3.3	393.3	1.2	2.2	1581	25.5	38.8			0.7	6.8	0.4	25.6
BP525123 grain28 - 3	KT	plagioclase	Microcrystalline	34.7	55862	295	105072	293101	17483	26402	0.18	105	0.09	18.4	370.5	0.3	0.3	3046	25.2	27.5			0.5	7.2	0.2	17.2
BP525123 grain28 - 4	KT	plagioclase	Microcrystalline	37.6	55289	132	105934	293101	16607	25286	0.25	102	0.04	8.4	389.4	0.3	0.1	2899	25.2	27.9			0.4	7.4	0.2	15.6
BP525123 grain28 - 5	KT	plagioclase	Microcrystalline	39.6	55306	116	106965	293101	14903	27398	0.22	100	0.04	5	399.8	0.3		2661	25.1	28.1			0.5	7.3	0.2	15.1
BP525123 grain28 - 6	KT	plagioclase	Microcrystalline	38	54031	277	102564	293101	16969	24007	0.41	166	0.14	19.4	365.6	1.3	11	2496	48.8	31.5			2.5	6.9	1.1	15.7
BP525123 grain29 - 2	KT	plagioclase	Microcrystalline	38.4	55521	67	118874	293101	10530	36365	0.16	117	0.07	2.6	347.5	0.5	0.1	1855	25.6	30.6			0.6	7.2	0.3	14.7
BP525123 grain29 - 3	KT	plagioclase	Microcrystalline	41.1	54980	111	115661	293101	9741	36327	0.22	117	0.08	2.4	358.5	0.4		1738	24.5	30.2			0.6	7.1	0.3	14.4
BP525123 grain29 - 4	KT	plagioclase	Microcrystalline	43	54684	67	116312	293101	8949	37180	0.23	118	0.09	2.2	373.5	0.5		1622	24.7	30.9			0.6	7	0.3	14.1
BP525123 grain29 - 5	KT	plagioclase	Microcrystalline	43.2	55057	67	117495	293101	9056	37419	0.23	120	0.1	2.2	383.4	0.5		1595	24.5	30			0.6	7	0.3	14.1
BP525123 grain29 - 6	KT	plagioclase	Microcrystalline	43.2	55843	76	120476	293101	9068	38616	0.23	123	0.09	2.3	385.7	0.5		1639	25.3	31.2			0.6	7.3	0.3	14.2
BP525123 grain31 - 1	KT	plagioclase	Microcrystalline	40.6	56060	68	117790	293101	9750	35754	0.25	116	0.07	2.7	402.9	0.6		1753	25.6	30.8			0.7	6.8	0.3	13.6
BP525123 grain31 - 2	KT	plagioclase	Microcrystalline	41.1	57282	61	118686	293101	11690	33320	0.22	112	0.04	3.4	426.7	0.4		2194	26.3	30.4			0.5	7.6	0.2	13.3
BP525123 grain31 - 3	KT	plagioclase	Microcrystalline	39.4	56557	53	109057	293101	12886	28261	0.25	106	0.05	3.7	387.6	0.3		2297	23.3	26.7			0.4	6.9	0.2	13.5
BP525123 grain31 - 4	KT	plagioclase	Microcrystalline	37	55916	50	106788	293101	14335	26485	0.23	105	0.04	4.3	369.8	0.2		2665	23.3	26.8			0.4	6.9	0.2	14
BP525123 grain31 - 5	KT	plagioclase	Microcrystalline	31.4	56172	44	107863	293101	16192	25121	0.24	106	0.04	6.9	354.2	0.3		2924	24.5	27.3			0.4	7.2	0.2	15.2
BP525123 g1 c1	KT	plagioclase	Microcrystalline	31.5	59020	64	134038	293101	16063	29515	0.4	99		11.2	349.4	0.5	0.3	2424	27.8	28.5	2.3	6.4	0.4	7.2	0.3	16.6
BP525123 g1 r1	KT	plagioclase	Microcrystalline	26.5	58594	30	128091	293101	17314	25644	0.64	102		17.2	290	0.4		2749	26.6	27.6	2	5.4	0.4	6.9	0.3	19
BP525123 g2 c1	KT	plagioclase	Microcrystalline	41.2	58268	102	129460	293101	16504	28338	0.69	117		9.1	344.2	0.7	2.8	2264	26.7	28.8	2.2	6.2	0.6	7.1	0.2	14.4
BP525123 g2 r1	KT	plagioclase	Microcrystalline	39.6	58140	78	129162	293101	17154	27612		103		5.4	292.8	0.4		2551	25.9	27.5	2.1	5.6	0.4	7.3		13.7
BP525123 g3 c1	KT	plagioclase	Microcrystalline	36.1	57523	35	124401	293101	19909	23764	0.58	100		6.6	400.2	0.3		3503	27.7	28.5	2.2	5.5	0.5	8		16.2
BP525123 g5 c1	KT	plagioclase	Microcrystalline	45.2	59085	63	139727	293101	12295	33648	0.5	98		3.9	402.5	0.5		2091	30.7	34.7	2.6	7.2	0.5	7.6	0.4	15.1
BP525123 g5 r1	KT	plagioclase	Microcrystalline	47.3	60000	111	140149	293101	10799	35100	0.66	97		5.4	421.1	0.6		1962	33.6	35.9	2.8	8	0.7	7.6	0.4	14.8
BP525123 g4 c1	KT	plagioclase	Microcrystalline	41.4	58490	40	126830	293101	18249	25566	0.49	101		5.4	414.8	0.4		3176	28.2	29.1	2.1	5.8	0.4	8.1	0.3	16.9
BP525123 g4 r1	KT	plagioclase	Microcrystalline	43.4	58133	45	127516	293101	17955	26980	0.62	99		5.8	411.5	0.4	0.5	3085	28.8	30	2.2	5.9	0.4	8.2	0.3	16.2
BP525123 g6 c1	KT	plagioclase	Microcrystalline	43.4	61287	93	137583	293101	17463	27780	0.51	102		5.2	404.7	0.4		2918	28.7	29.6	2.1	5.9	0.6	8.1	0.3	14.9
BP525123 g7 c1	KT	plagioclase	Microcrystalline	41	58986	41	133603	293101	17692	27771		95		5	384.7	0.4		2640	27.9	29	2.1	5.6	0.5	7.9	0.3	15.1
BP525123 g7 r1	KT	plagioclase	Microcrystalline	43.8	59035	52	137760	293101	13335	32069		98		3.9	421.5	0.4	0.2	2122	26.2	28.7	2.2	6.1	0.6	7.3	0.3	13.5
BP525123 g8 c1	KT	plagioclase	Microcrystalline	37.9	58523	41	132564	293101	19976	26278	0.33	96		6.6	396	0.3		3163	28.4	28.6	2.1	5.5	0.5	8.7		16.7
BP525123 g8 r1	KT	plagioclase	Microcrystalline	42.4	60259	45	135446	293101	15094	28961	0.53	86		5.2	400.3	0.5	0.5	2504	29.8	30.8	2.4	6.2	0.5	7.9	0.4	15.2
BP525123 g10 c1	KT	plagioclase	Microcrystalline	40	59750	48	134215	293101	15746	29086	0.61	110		4.5	414.8	0.3		2615	25.6	27.5	2	5.6	0.4	7.9	0.3	14.7
BP525123 g10 r1	KT	plagioclase	Microcrystalline	35.4	58856	36	132651	293101	19684	25194	0.47	100		9.3	384.3	0.4		3408	25.4	26	1.9	5.1	0.4	8.2		16.2
BP525123 g11 c1	KT	plagioclase	Microcrystalline	46.4	60704	47	139535	293101	13602	30736	0.4	101		3.9	440.4	0.4		2297	26.3	28	2.2	6.1	0.5	7.7	0.2	13.8
BP525123 g11 r1	KT	plagioclase	Microcrystalline	37.3	59220	46	139667	293101	17600	28715	0.46	98		5.7	393.8	0.4		3012	28.4	29.6	2	5.9	0.6	8.2	0.4	15.8
BP525123 g13 c1	KT	plagioclase	Microcrystalline	43.5	58978	57	141975	293101	11440	35248	0.35	106		2.9	420.6	0.5		1912	28	30.9	2.4	6.2	0.6	7.4	0.2	13.1
BP525123 g13 r1	KT	plagioclase	Microcrystalline	47.2	60369	66	147591	293101	10630	38112	0.54	119		2.5	424.5	1	0.6	1667	29.5	32.2	2.8	7.8	0.7	7.4	0.3	14
BP525123 g12 r1	KT	plagioclase	Microcrystalline	27.2	51885	223	128969	293101	34236	19556	0.63	122		34.4	381.4	0.9	1.2	7704	24.7	22.9	1.8	4.3	0.6	8.4	0.4	19.8
BP5-25-12-3_02	KT	plagioclase	Microcrystalline	44.7	56349	69	120294	294036	8337	37807	0.21	120	0.09	2.3	391.8	0.5		1452	24.4	30			0.6	6.6	0.3	13.9
BP5-25-12-3_03	KT	plagioclase	Microcrystalline	45.8	56668	64	119439	294036	9214	36635	0.28	123	0.07	2.6	405.2	0.5		1746	24.7	30			0.6	6.8	0.3	13.9
BP5-25-12-3_13	KT	plagioclase	Microcrystalline	42.4	57281	61	118006	294036	9746	34483	0.35	121	0.06	2.9	410	0.4		1936	25.4	30.4			0.6	6.9	0.3	13.9
BP5-25-12-3_14c	KT	plagioclase	Microcrystalline	35.3	56456	45	113277	294036	14928	27455	0.37	99	0.04	5.6	344.1	0.3		2588	24.8	27.5			0.4	7.2	0.2	16
BP5-25-12-3_17	KT	plagioclase	Microcrystalline	42.5	57118	56	117437	294036	9763	34020	0.34	110	0.06	3	396.5	0.4		1831	25.1	29.6			0.6	6.8	0.3	13.7
BP5-25-12-3_19	KT	plagioclase	Microcrystalline	29.9	52004	18	104267	294036	26657	15512	0.32	143	0.02	15.5	246.4	0.1		9272	12.9	12.7			0.1	11.3	0.1	14.5
BP5-25-12-3_20c1	KT	plagioclase	Microcrystalline	30.1	55867	55	108863	294036	19194	20559	0.37	116	0.08	12.9	416.6	0.2	0.2	6487	23.7	24.9			0.3	8.6	0.2	21.7
BP5-25-12-3_25c1	KT	plagioclase	Microcrystalline	32.8	56855	87	110326	294036	13877	25107	0.24	109	0.05	7	344.5	0.2		2871	24.1	25.8			0.4	7.1	0.2	16.1
BP5-25-12-3_27r	KT	plagioclase	Microcrystalline	32.1	56803	56	111700	294036	14424	26524	0.52	104		8.1	325.4	0.3	0.3	2701	25.8	28.3			0.4	7	0.2	16.2
BP5-25-12-3_30	KT	plagioclase	Microcrystalline	40.7	57892	44	112402	294036	13682	26830	0.3	100	0.02	5	384.5	0.3		2714	24.9	27.1			0.4	7.4	0.2	15.9
SANIDINE
BP523128 grain1 - 3	KT	sanidine	Glassy	2.8	56616	50	113162	290764	14077	28192	0.28	99	0.03	4.2	342.2	0.3	0.3	2482	27.2	30.1			0.5	7.3	0.2	15.2
BP523128 grain3 - 3	KT	sanidine	Glassy	2.5	42696	102	105177	300113	48119	12156	0.46	146	0.97	42.7	348.8	0.6	4.1	12055	17.8	17.9			0.3	7.9	0.2	22.4
BP523128 grain5 - 1	KT	sanidine	Glassy	1.8	36732	13	99206	300113	64746	5473	0.3	132	0.04	62	312	0.1	0.2	16754	11.2	8.7			0.1	7.2	0	24.4
BP523128 grain5 - 2	KT	sanidine	Glassy	2.1	36894	24	102498	300113	63836	5924	0.32	139	0.08	59.5	330	0.1	1.6	17202	11.7	9.1			0.1	7.7	0	24.8
BP523128 grain5 - 3	KT	sanidine	Glassy	2.1	37199	20	101033	300113	63685	5884	0.37	137	0.07	59.1	328.3	0.1	1	17342	10.8	8.3			0.1	7.6	0	23.9
BP523128 grain6 - 1	KT	sanidine	Glassy	1.8	36837	51	99848	300113	65831	5365	0.41	150	0.11	63.4	304.9	0.2	4	16128	10.8	8.6			0.1	7.1	0	24
BP523128 grain6 - 2	KT	sanidine	Glassy	1.7	36160	33	99686	300113	66054	5198	0.39	147	0.09	64.3	305.6	0.1	2.9	16616	10.6	8.2			0.1	7.1		24.3
BP523128 grain6 - 3	KT	sanidine	Glassy	1.6	37739	21	103928	300113	64066	6077	0.34	162	0.04	63	333.2	1.3	5.4	16645	14.6	14.4			0.4	7.9	0.2	25.5
BP523128 grain6 - 4	KT	sanidine	Glassy	1.7	38234	15	96656	300113	60216	5942	0.29	145	0.03	53.9	305.4	0.1	0.4	13655	11.7	9.4			0.1	7.1	0	22.7
BP523128 grain7 - 1	KT	sanidine	Glassy	1.8	36926	13	98660	300113	64048	5462	0.3	136	0.04	60.8	269.6	0.1	0.5	15734	10.7	8.5			0.1	6.9	0	23.6
BP523128 grain7 - 2	KT	sanidine	Glassy	2	38112	9	100891	300113	61690	6378	0.37	136	0.02	56.2	295.5	0.1		15622	12.4	9.8			0.1	7.5	0	25.5
BP523128 grain7 - 3	KT	sanidine	Glassy	2.2	38501	10	99533	300113	61714	5883	0.34	144	0.03	56.1	278.1	0.1		14307	12.3	9.6			0.1	7.1	0	23.7
BP523128 grain8 - 1	KT	sanidine	Glassy	1.7	37294	11	102820	300113	65458	5485	0.27	132	0.03	63.2	303.2	0.1		16820	11	8.5			0	7.2	0	24.6
BP523128_g1_r1	KT	sanidine	Glassy	1.7	38136	12	112311	301515	68840	5026	0.61	116	0	63.9	327.6	0.5	0.4	17139	11.8	8.8	0.5	1.2	0.1	7.7	0	24.7
BP523128_g6_r1	KT	sanidine	Glassy	2.9	38517	155	113245	301515	68790	5010	1.14	200	0.53	63.5	318.2	1.1	20.2	15250	13.2	11.8	0.8	1.6	0.2	7.4		23.4
BP523128_g7_r1	KT	sanidine	Glassy	2.9	60388	43	128082	301515	19366	25983	0.72	97		6.3	361.1	0.4	0.5	2979	29.9	31	2.2	6.2	0.9	8.1	0.3	18
BP523128_g11_c1	KT	sanidine	Glassy	2.2	43327	29	119743	301515	61771	8283	0.76	144		51.6	372.5	0.7	2.8	15148	15.1	13.1	0.9	2		8.5		25.2
BP523128_g11_r1	KT	sanidine	Glassy	2.7	42416	27	116644	301515	61260	7998	0.54	145		52.3	355.5	0.6	3.4	15178	14	11.6	0.7	1.8		8.5		24.2
BP5-23-12-8_01	KT	sanidine	Glassy	1.4	38768	10	102417	301983	57741	6904	0.26	137	0.02	56.9	313.1	0.1		15482	12.1	10			0.1	7.8		27.3
BP5-23-12-8_03	KT	sanidine	Glassy	1.9	37488	9	103375	301983	60486	6113	0.33	145	0.04	63.1	308.7	0.3		18458	10.3	8.7			0.1	7.1	0.1	25.2
BP5-23-12-8_05	KT	sanidine	Glassy	1.9	37668	9	102240	301983	60044	6134	0.3	138	0.03	61.2	311.1	0.2		16644	11.6	9.2			0.1	7.5	0	25.9
BP5-23-12-8_06	KT	sanidine	Glassy	2.2	38440	9	102269	301983	58164	6194	0.31	144	0.02	57.2	310.4	0.1		16689	11.2	9			0.1	7.2	0	24.4
BP5-23-12-8_07c2	KT	sanidine	Glassy	1.6	37429	9	101498	301983	61111	5884	0.38	138	0.02	62.3	290.1	0.1		16124	10.2	8.3			0	7.1		24.7
BP5-23-12-8_09r	KT	sanidine	Glassy	2.4	37833	31	101670	301983	59807	6136	0.46	151	0.07	60.1	316.7	0.2	4	16385	10.7	8.6			0.1	7.4	0	25.9
BP5-23-12-8_14c2	KT	sanidine	Glassy	1.2	36635	19	99544	301983	61196	5406	0.33	135	0.19	64.9	270	0.1	0.9	15014	10.3	8.3			0	6.4		24.1
BP5-23-12-8_18	KT	sanidine	Glassy	1.7	37046	9	101261	301983	60411	5770	0.36	135	0.02	63.1	300.9	0.1		16308	11.1	8.8			0.1	7.3	0	25.2
BP5-23-12-8_19	KT	sanidine	Glassy	1.8	37808	9	102379	301983	59634	6044	0.23	140		60.9	306.4	0.2		16115	11.6	9			0.1	7.1		24.5
BP5-23-12-8_21	KT	sanidine	Glassy	1.8	36976	8	102189	301983	60486	5753	0.24	136	0.02	63.8	304.1	0.2		16652	10.9	8.8			0.1	7.3		25.3
BP5-23-12-8_29c1	KT	sanidine	Glassy	2	39049	10	105357	301983	57335	6791	0.34	155		57.9	322.1	0.1		16412	11.4	9.1			0.1	7.6		25.9
BP5-23-12-8_31c1	KT	sanidine	Glassy	2	39190	10	103436	301983	55492	6770	0.27	153	0.03	55.2	314.5	0.2		16557	10.8	8.5			0.1	7.5	0	25.1
BP5-23-12-8_32r	KT	sanidine	Glassy	1.7	36834	14	101213	301983	59020	5558	0.34	137	0.05	64.1	295	0.2	0.8	16787	10.6	8.6			0	7	0	24.8
BP23126 g11 r1	KT	sanidine	Glassy	2.4	38881	10	111942	301515	68867	5311	0.46	131		65.1	342	0.6		18191	13.2	9.8	0.6	1.1		8.1		26.4
BP23126 g12 r1	KT	sanidine	Glassy	1.8	38745	7	113855	301515	69762	5571	0.62	120		65.3	336	0.7		16443	12.7	9.8	0.6	1.1		7.8		26
BP23126 g15 r1	KT	sanidine	Glassy	1.4	41482	16	116654	301515	69219	5880	0.69	129		64.3	373.4	0.6		17660	14.7	11.1	0.6	1.3		8.8		25.9
BP 23126 g5 c1	KT	sanidine	Glassy	1.7	44501	198	117791	301515	66471	11887	0.88	131		64.4	334.8	3.1	1.8	16321	17.1	13.4	1.5	4.7	0.8	7.3	0.5	24.2
BP23126 g5 r1	KT	sanidine	Glassy		43356	204	123578	301515	70385	12124		136		71	316.4	3.1	2.5	15055	16.8	11.4	1.2	4.4	0.8	8.1	0.8	23.5
BP5-23-12-6_01	KT	sanidine	Glassy	2.7	37972	10	101059	301515	56856	5999	0.32	145	0.04	58.9	312.3	0.2	0.2	16226	9.9	8.1			0	7.2	0	24.1
BP5-23-12-6_02	KT	sanidine	Glassy	3.5	38459	10	101863	301515	55789	6681	0.35	144	0.03	57.1	335.9	0.2		16556	11.2	9.2			0.1	7.7	0	25
BP5-23-12-6_03c	KT	sanidine	Glassy	3.4	37539	9	101781	301515	57221	6081	0.32	136	0.02	60.1	305.3	0.2		18000	10.9	8.9			0.1	7.2	0	25.1
BP5-23-12-6_05	KT	sanidine	Glassy	2.7	38020	9	101594	301515	56583	6508	0.34	143	0.02	58.6	324.2	0.1		16299	11.6	9.6			0.1	7.7		26.7
BP5-23-12-6_06	KT	sanidine	Glassy	3.3	37264	9	101425	301515	57798	5918	0.28	140	0.02	61.5	306.2	0.2		16970	10.5	8.4			0.1	7.2		25.2
BP5-23-12-6_07	KT	sanidine	Glassy	2.3	37024	14	100786	301515	58074	6016	0.43	141	0.4	61.6	308.1	0.3		17681	11	9.6			0.1	7.3	0.1	25.5
BP5-23-12-6_09	KT	sanidine	Glassy	3.1	37148	8	101127	301515	58226	5617	0.24	133	0.02	62.5	288.5	0.1		16327	10.3	8.2			0	6.8	0	24.5
BP5-23-12-6_10	KT	sanidine	Glassy	2	35883	8	101725	301515	60408	5118	0.3	148	0.03	67.4	285.6	0.2		17048	10.2	7.8			0.1	6.7		25.1
BP5-23-12-6_11c1	KT	sanidine	Glassy	1.6	39230	15	102133	301515	54907	6861	0.28	145	0.02	55	326.6	0.2	0.3	15827	10.8	9			0.1	7.5	0	24.9
BP5-23-12-6_12	KT	sanidine	Glassy	3.2	36288	8	100954	301515	58805	5414	0.32	140		64.7	280.9	0.2		17848	10	7.9			0	6.7		24.4
BP5-23-12-6_13r	KT	sanidine	Glassy	1.6	37865	10	103208	301515	56887	6304	0.26	147	0.03	60.6	310.1	0.1		16881	11.8	9.7			0.1	7.6	0.1	25.4
BP5-23-12-6_15	KT	sanidine	Glassy	3.1	37399	8	102092	301515	57394	5940	0.28	140	0.03	62.2	314.6	0.2		17690	11.4	9.3			0.1	7.2		25.4
BP5-23-12-6_16	KT	sanidine	Glassy	3.2	37666	9	101683	301515	56653	6177	0.29	143	0.03	60.3	318.1	0.1		16519	11	9.1			0.1	7.5	0.1	25.6
BP5-23-12-6_19	KT	sanidine	Glassy	3.3	37144	8	100467	301515	57899	5213	0.33	126		62.7	281	0.1		14654	11.6	9			0.1	6.7		23.1
BP5-23-12-6_20c2	KT	sanidine	Glassy	3	37275	9	102207	301515	57130	6120	0.3	141		62.3	312.3	1.4	0.1	16342	13	12.7			0.4	7.3	0.4	25.6
BP5-23-12-6_21	KT	sanidine	Glassy	2.8	37276	9	101467	301515	57063	6070	0.34	145		61.7	308.4	0.2	0.4	16584	11.1	9.3			0.1	7.3	0.1	26
BP5-23-12-6_22	KT	sanidine	Glassy	1.9	37377	9	101839	301515	57455	5786	0.3	144	0.03	61.5	299.3	0.1		16411	10.1	8.3			0	7.1		24.7
BP5-23-12-6_24c1	KT	sanidine	Glassy	1.9	38256	10	102160	301515	55851	6413	0.38	148	0.03	58.6	315.1	0.2		16699	11	9			0	7.5		26.2
BP5-23-12-6_27c2	KT	sanidine	Glassy	2.8	38489	9	102743	301515	54758	6739	0.41	150		57.5	319.5	0.2	0.3	16516	11.5	9.8			0.1	7.8		26.6
BP5-23-12-6_28	KT	sanidine	Glassy	2	37349	9	102351	301515	56856	6264	0.4	142	0.03	60.7	318.1	0.1		16458	11.6	9.6			0	7.5	0	25.9
BP5-23-12-6_29r	KT	sanidine	Glassy	2.9	37816	13	102257	301515	55189	6767	0.43	161	0.03	58.5	337.4	0.6	2.1	17530	12	10.7			0.2	7.7	0.1	25.1
BP5-23-12-6_30	KT	sanidine	Glassy	3.3	36570	8	102090	301515	58571	5557	0.34	141	0.02	64.4	300.6	0.1		18179	11	8.7			0	7.1		25.4
BP5-23-12-6_31	KT	sanidine	Glassy	3.1	36973	8	101377	301515	57788	5628	0.27	133		61.7	289.3	0.1		16197	10.4	8.3			0	6.9	0	24.5
BP5-23-12-6_33	KT	sanidine	Glassy	2.2	39095	15	101343	301515	54145	6853	0.33	144	0.02	55.9	304.7	0.2	0.3	16393	11.6	9.5			0.1	7		24.3
BP5-23-12-6_34	KT	sanidine	Glassy	3.1	37401	8	101398	301515	57872	5618	0.31	133	0.02	61.9	292.5	0.1		15919	10.6	8.5			0.1	7		24.7
BP5-23-12-6_35	KT	sanidine	Glassy	3.5	38200	9	102329	301515	55777	6683	0.31	141	0.02	57.8	327	0.1		16577	12.2	10			0.1	7.8	0	26.8
BP525122 g6 r1	KT	sanidine	Glassy	4.9	40694	99	113633	299178	64200	5354	0.73	139		60.1	316.7	1.4	2.9	16230	12.6	10.9	0.7	2	0.3	7.5		24.3
BP525122 g10 c1	KT	sanidine	Glassy	1.3	39288	22	115924	299178	71198	5234	0.43	187		72	258.2	0.4		13042	14.7	11	0.6	1.5		4.6		31.7
BP5-25-12-2_01c	KT	sanidine	Glassy	1.7	37017	8	100163	301983	61455	5089	0.4	135	0.02	62.9	278.9	0.1		14566	10	7.8			0	6.4	0	22.1
BP5-25-12-2_01r	KT	sanidine	Glassy	1.4	37809	10	102917	301983	60260	6726	0.37	143	0.03	61	329.4	0.2		17425	12.6	10.3			0.1	7.9	0	27.6
BP5-25-12-2_04c	KT	sanidine	Glassy	1.6	37582	9	99904	301983	59311	5924	0.37	134	0.03	59.7	309.9	0.1	0.3	16388	11.2	9				7.4		24.7
BP5-25-12-2_04r	KT	sanidine	Glassy	1.5	36806	9	101342	301983	61514	5526	0.33	139	0.02	63.2	289.9	0.2		16882	10.8	8.8			0	6.9	0	25.3
BP5-25-12-2_05c1	KT	sanidine	Glassy	1.9	37041	8	102547	301983	60414	5731	0.38	146		62	309.2	0.2		18181	10.7	8.5			0.1	7.3	0	25.5
BP5-25-12-2_05r	KT	sanidine	Glassy	1.9	37929	9	102197	301983	59233	6264	0.3	143	0.03	59.5	320.3	0.2	0.2	17546	11.2	9			0.1	7.6	0	25.4
BP5-25-12-2_07c	KT	sanidine	Glassy	1.7	39878	14	103382	301983	56814	7038	0.33	224	0.05	60.8	254.8	0.1		12965	13.8	11.3			0.1	4.5	0	33.2
BP5-25-12-2_07r	KT	sanidine	Glassy	1.4	41343	12	101440	301983	55211	6225	0.24	199	0.03	65.6	230.3	0.1		9668	13.3	10.6			0.1	4.3	0.1	32.4
BP5-25-12-2_10c	KT	sanidine	Glassy	1.8	37627	9	102797	301983	59750	6235	0.39	138		60.9	322	0.1		17711	11.3	9.2			0.1	7.8	0	26.6
BP5-25-12-2_10r	KT	sanidine	Glassy	1.4	37748	9	101445	301983	59840	5920	0.3	139	0.02	61.1	292.2	0.1		15552	11.3	9.1			0.1	7.1	0	25.1
BP5-25-12-2_12c1	KT	sanidine	Glassy	1.4	37795	9	101719	301983	58406	6350	0.3	145	0.02	59.3	314.4	0.2		17061	12.4	10.2			0.1	7.6		26.7
BP5-25-12-2_12r	KT	sanidine	Glassy	1.2	38199	9	101936	301983	58880	6115	0.34	139	0.02	60.4	301	0.1		16345	11.7	9.5			0.1	7.3		25.7
BP5-25-12-2_13c1	KT	sanidine	Glassy	2.2	37590	11	102467	301983	59763	5899	0.35	150	0.02	62	317.8	0.2	0.2	18417	10.5	8.4			0.1	7.5	0	25.3
BP5-25-12-2_13r	KT	sanidine	Glassy	1.9	38231	10	101488	301983	58042	6560	0.38	144	0.03	59	323	0.2		17418	11.4	9.4			0.1	7.7	0	25.7
BP5-25-12-2_14c1	KT	sanidine	Glassy	1.8	37894	9	101672	301983	58962	6156	0.31	153		60	309.7	0.2		17228	10.5	8.6			0.1	7.2	0	25.3
BP5-25-12-2_14r	KT	sanidine	Glassy	1.1	37337	9	101106	301983	60881	5744	0.35	142	0.02	64.5	287.5	0.1		16220	10.3	8.2			0	7	0	24.7
BP5-25-12-2_17c	KT	sanidine	Glassy	1.8	37945	13	102192	301983	58480	6346	0.38	144	0.02	60.1	313.6	0.1		17115	11.4	9.3			0.1	7.6	0	25.9
BP5-25-12-2_17r	KT	sanidine	Glassy	1.1	37096	9	101749	301983	60408	5710	0.3	141		63.7	291.7	0.1		16261	11.5	8.8			0	7	0	25.1
BP5-25-12-2_19c	KT	sanidine	Glassy	1.4	40941	13	100500	301983	54113	6847	0.34	202	0.02	63	244.8	0.1		10401	13	10.8			0.1	4.3	0	33.9
BP5-25-12-2_19r	KT	sanidine	Glassy	1.4	40287	13	100977	301983	55785	6623	0.27	210	0.03	64.1	248	0.1		11358	14.4	11.7			0.1	4.4	0	34.3
BP5-25-12-2_20c	KT	sanidine	Glassy	2	37913	9	102808	301983	58718	6345	0.3	144	0.03	60.5	331.4	0.2		17972	12.3	9.8			0.1	7.8	0	26.5
BP5-25-12-2_20r	KT	sanidine	Glassy	2	37570	9	103593	301983	60580	5803	0.36	142		63.7	311	0.1		17418	11.6	9.2			0.1	7.6		26.5
BP5-25-12-2_24c	KT	sanidine	Glassy	1.7	37033	9	102373	301983	59448	5674	0.39	146		62.1	298.3	0.2	0.1	15891	11.6	8.8			0.1	7.1		23.8
BP5-25-12-2_24r	KT	sanidine	Glassy	1.4	36459	9	103797	301983	61790	5355	0.32	143		66.6	286	0.1		16398	10	7.8			0	6.9	0.1	24.1
BP5-25-12-2_26c	KT	sanidine	Glassy	1.7	37655	8	101935	301983	59685	5893	0.3	137	0.03	61.7	298.8	0.2		16896	10.2	8.1			0	7		25.4
BP5-25-12-2_26r	KT	sanidine	Glassy	1.3	36877	8	101053	301983	60339	5518	0.32	137	0.02	63.1	285.5	0.2		16344	9.9	7.9			0	6.9	0	24.3
BP5-25-12-2_31c	KT	sanidine	Glassy	1.7	37038	8	100070	301983	61053	5003	0.35	151	0.02	64.2	224.7	0.1	0.2	13562	9.6	7.5			0.1	6.2	0	24.1
BP5-25-12-2_31r2	KT	sanidine	Glassy	1.5	38326	8	99516	301983	59619	5474	0.22	122		61.1	234.2	0.2	0.4	10989	11.2	9.1			0.1	6.2	0	23.5
BP5-25-12-2_33c	KT	sanidine	Glassy	1.7	37552	9	102331	301983	60105	5947	0.33	138	0.02	61.7	303.4	0.1		16960	10.8	8.8			0.1	7.4	0	25.5
BP5-25-12-2_33r	KT	sanidine	Glassy	1.5	38055	9	102221	301983	59425	6069	0.29	142		60.3	307.9	0.2		16550	12.2	9.6			0.1	7.4		25.6
BP5-25-12-2_34c	KT	sanidine	Glassy	1.7	37370	8	102672	301983	61129	5806	0.33	136	0.01	63.1	277.3	0.1		15752	10.9	8.8			0.1	7.3	0	26.7
BP5-25-12-2_34r	KT	sanidine	Glassy	1.3	37199	8	101487	301983	61708	5301	0.36	123	0.01	64.9	245.7	0.1		14047	11.2	8.9			0	6.6	0	24.7
BP5-25-12-2_38c	KT	sanidine	Glassy	2	38203	9	103849	301983	58437	6436	0.28	142	0.02	58.9	331.6	0.2		18093	11.7	9.4			0.1	7.6	0	25.1
BP5-25-12-2_38r2	KT	sanidine	Glassy	1.6	38435	9	103018	301983	58893	6569	0.32	142		59	330.8	0.1		16017	12.4	10			0.1	7.4	0	25
BP5-25-12-2_39	KT	sanidine	Glassy	1.7	38191	9	102937	301983	58516	6502	0.4	142	0.02	58.2	319.9	0.1		16885	12	9.6			0	7.6	0	25.9
BP5-25-12-2_40c	KT	sanidine	Glassy	1.8	37362	15	102335	301983	60512	5799	0.35	140	0.03	61.8	294.1	0.2	0.7	16900	10.2	8			0.1	7	0	24.5
BP5-25-12-2_40r	KT	sanidine	Glassy	1.3	37715	9	102673	301983	60202	6258	0.34	139	0.02	60.4	303.4	0.2		15900	12	9.6			0.1	7.3	0	25.9
BP419122 grain4 - 1	KT	sanidine	Glassy	2.2	40460	14	96468	288426	55851	8578	0.43	137	0.03	44.5	328.2	0.2	0.5	13727	14.9	13.4			0.1	7.6	0.1	24.2
BP419122 grain4 - 4	KT	sanidine	Glassy	4.5	54984	42	103767	288426	18258	23564	0.46	113	0.05	6.7	325.7	0.3	0.8	2977	23.2	26.3			0.4	7.2	0.2	16.3
BP419122 grain4 - 5	KT	sanidine	Glassy	4.3	55993	46	108648	288426	17858	26032	0.49	114	0.06	6.2	338.2	0.4	0.8	2959	25.7	29.1			0.5	7.6	0.2	16.5
BP419122 grain6 - 1	KT	sanidine	Glassy	1.3	36022	10	94542	288426	65611	5393	0.33	130	0.02	60.5	285.3	0.1	0.1	15236	10	8			0	6.9	0	24.6
BP419122 grain8 - 4	KT	sanidine	Glassy	1.6	36216	9	93013	288426	60863	5883	0.34	131	0.03	54.1	300.9	0.1	0.2	15369	10.4	8.7			0.1	6.9	0	23.4
BP419122 grain8 - 5	KT	sanidine	Glassy	1.5	35735	9	91500	288426	61631	5551	0.33	133	0.03	55.2	296.7	0.2	0.4	15513	10.2	8.4			0.1	6.9	0	23.3
BP419122_g6_r1	KT	sanidine	Glassy	3	54155	43	120149	300113	27057	21645	0.72	116		17.3	336.4	0.8	3.3	5371	25.2	27.1	1.8	5.2	0.6	7.6	0.3	18.3
BP419122_g16_r1	KT	sanidine	Glassy	1.6	48919	17	113483	300113	46382	11626		109		31.8	376.6	0.7	1.7	9449	18.4	17.4	1.2	3.1		9.1		23.9
BP4-19-12-2_04	KT	sanidine	Glassy	1.2	38637	8	101467	302918	56670	6125	0.34	150	0.02	58.7	302.9	0.1		14419	11.1	8.9			0	7.3	0	25
BP4-19-12-2_09c1	KT	sanidine	Glassy	1.8	37717	9	102288	302918	57715	6131	0.31	147	0.03	60.9	308.3	0.1		16711	10.5	8.4			0.1	7.2	0	25.3
BP4-19-12-2_13c	KT	sanidine	Glassy	1.9	37119	8	101011	302918	58984	5829	0.28	138	0.02	63	300	0.1		15602	10.6	8.5			0	7.2	0	25.3
BP4-19-12-2_13r	KT	sanidine	Glassy	1.4	36180	8	100008	302918	60768	4740	0.3	136	0.02	67	261.6	0.1		15284	9.1	7.2			0	6.2		22.6
BP4-19-12-2_14r	KT	sanidine	Glassy	1.9	37955	9	101627	302918	57704	6271	0.34	142		60.4	312.7	0.1		15993	11.5	9.4			0.1	7.6	0	25.7
BP4-19-12-2_15	KT	sanidine	Glassy	3.1	49521	13	102144	302918	38162	9275	0.34	150		27.7	196.6	0.1		11924	8.4	7.7			0.1	9.9	0	13.4
BP4-19-12-2_25r	KT	sanidine	Glassy	1.9	37725	9	102368	302918	59441	6281	0.32	143	0.02	62.9	316.2	0.2	0.3	16865	12	9.8			0.1	7.6	0	25.9
BP4-19-12-2_31c2	KT	sanidine	Glassy	1.7	36508	8	101052	301515	59527	5542	0.34	138	0.02	64.5	293.4	0.1		16863	10.5	8.5			0.1	7	0	24.9
BP4-19-12-2_32	KT	sanidine	Glassy	2.1	50670	11	102562	301515	35984	9311	0.21	122		26	186.4	0.1		10427	11.7	10.2			0.1	8.7	0.1	15.7
BP4-19-12-2_33	KT	sanidine	Glassy	1.2	34549	18	95004	301515	57228	4995	0.35	133	0.05	62.9	259.6	0.1	0.3	15500	9.4	7.3			0	6.3		23.5
BP525123 grain18 - 2	KT	sanidine	Microcrystalline	14.8	35672	6	98256	302450	66188	3793	0.26	126		123.2	216	0.1		12421	10.4	7.8			0	5.5		19.3
BP525123 grain18 - 4	KT	sanidine	Microcrystalline	15.7	37306	7	95329	302450	63961	4557	0.25	128	0.01	93.5	255.6	0.1		10460	11	8.9			0.1	6.3	0	21.3
BP525123 grain18 - 5	KT	sanidine	Microcrystalline	15.6	36789	6	94975	302450	62867	4424	0.25	123		90.2	249.4	0.1		10374	11	8.5			0	6.1	0	20.8
BP525123 grain18 - 6	KT	sanidine	Microcrystalline	15.7	37083	6	95499	302450	64378	4467	0.29	128	0.01	90.5	250.7	0.1		10412	10.4	8.3			0.1	6.1	0	20.9
BP525123 grain18 - 7	KT	sanidine	Microcrystalline	14.9	36613	5	94668	302450	64516	4186	0.27	121	0.02	101.1	232.2	0.1		12186	10	7.9			0.1	5.7	0	20.4
BP525123 grain18 - 8	KT	sanidine	Microcrystalline	15	36048	5	93176	302450	63696	4145	0.32	115	0.02	106.3	230.4	0.1		13050	10.6	8.2			0	5.7		21
BP525123 grain18 - 9	KT	sanidine	Microcrystalline	14	37086	8	94896	302450	63659	5115	0.27	143	0.02	144	235.4	0.2	1.1	14033	12.3	10			0.1	6.1	0.1	26
BP525123 grain22 - 1	KT	sanidine	Microcrystalline	20.4	44620	11	101918	302450	50237	8801	0.17	117	0.02	89.7	208.5	0.1		9664	12.2	10.5			0.1	7.6	0	20.2
BP525123 grain22 - 2	KT	sanidine	Microcrystalline	21.3	44243	12	100512	302450	49240	9370	0.2	117	0.03	55.8	229.1	0.1	0.2	9564	12.6	11.2			0.1	8.1	0.1	18.9
BP525123 grain22 - 3	KT	sanidine	Microcrystalline	21	43767	10	96748	302450	49113	8836	0.22	115	0.02	59.9	220.2	0.1		9664	11.8	10.7			0.1	7.6	0	18.6
BP525123 grain22 - 4	KT	sanidine	Microcrystalline	19.8	43556	15	99083	302450	50426	9144	0.25	122	0.02	83.2	217.2	0.2	0.9	9324	13.1	11.9			0.1	7.6	0.1	21.7
BP525123 grain24 - 4	KT	sanidine	Microcrystalline	19.9	43666	11	100749	302450	50882	8548	0.26	126	0.02	80	166.2	0.1	0.5	9859	12.1	10.8			0.1	8	0	17.1
BP525123 grain24 - 5	KT	sanidine	Microcrystalline	18.7	40235	8	97781	302450	57531	6660	0.24	130	0.02	94.3	150.8	0.1	0.1	10639	10.4	8.9			0.1	7.6		17.2
BP525123 grain24 - 6	KT	sanidine	Microcrystalline	19.3	40804	9	97065	302450	55204	6799	0.29	129	0.03	97.9	156.2	0.1		11243	10.8	9.4			0.1	7.5	0	17.3
BP525123 grain24 - 7	KT	sanidine	Microcrystalline	20.3	40647	8	95255	302450	56016	5797	0.26	132	0.02	76.3	149.3	0.1		11812	8.6	7.2			0.1	6.7	0	16.3
BP525123 grain27 - 1	KT	sanidine	Microcrystalline	15.1	37144	8	101039	302450	63052	5794	0.21	134	0.03	104.8	310.8	0.3	0.1	16293	12.3	9.9			0.1	7.5	0.1	25.5
BP525123 grain27 - 2	KT	sanidine	Microcrystalline	17	36655	7	99944	302450	63049	5658	0.21	133	0.03	108.9	305.3	0.1		16095	11.5	8.9			0	7.3	0	25
BP525123 grain27 - 3	KT	sanidine	Microcrystalline	17.2	36731	8	97719	302450	63670	5513	0.21	133	0.02	91.5	297.3	0.1		16314	11.3	8.8			0.1	7	0	24.5
BP525123 grain27 - 4	KT	sanidine	Microcrystalline	17	35903	7	95944	302450	64174	5000	0.28	138	0.01	95.1	273.4	0.1		15393	10.2	8			0.1	6.5	0	23
BP525123 grain27 - 5	KT	sanidine	Microcrystalline	16.9	36763	8	96348	302450	62478	5337	0.29	135	0.03	91.1	289.2	0.1		15544	10.9	8.6			0.1	6.8	0	24.1
BP525123 grain27 - 6	KT	sanidine	Microcrystalline	16.5	36541	6	96342	302450	62711	5478	0.26	136	0.02	114.3	278.6	0.1		15058	11	8.7			0.1	6.8	0	24.3
BP525123 grain30 - 3	KT	sanidine	Microcrystalline	18.8	40112	9	104283	302450	58755	6075	0.16	149	0.02	81.2	354.6	0.1		18350	13.2	10.2			0.1	8.4	0	27
BP525123 grain30 - 4	KT	sanidine	Microcrystalline	16.7	39896	10	102370	302450	57849	6164	0.25	141	0.03	86.4	331.6	0.1	0.1	17209	11.7	9.1			0.1	7.9		25.1
BP525123 grain30 - 5	KT	sanidine	Microcrystalline	20.1	42016	15	112687	302450	63393	6388	0.27	154	0.05	103.7	366.4	0.1	0.2	18685	12.6	9.4			0.1	8.3	0	26.7
BP525123 g3 r1	KT	sanidine	Microcrystalline	16	39163	9	110556	301983	70486	4486	0.58	126		147.5	260	0.6		15022	11.6	9.2	0.5	1.1	0.3	6.5		25.8
BP525123 g12 c1	KT	sanidine	Microcrystalline	16.4	39508	29	121342	301983	70061	6050	0.74	134		112.5	336.5	0.6	0.3	15587	12.4	9.4	0.6	1.3		8		23.2
BP5-25-12-3_01	KT	sanidine	Microcrystalline	20.3	39024	10	103339	301983	54177	7278	0.28	142	0.02	57.3	341.3	0.2		17155	12.7	10.4			0.1	8	0	26.6
BP5-25-12-3_04	KT	sanidine	Microcrystalline	23.5	46863	11	102479	301983	39958	10794	0.39	147		28.2	216	0.1	0.4	11560	9.5	9			0.2	10.6	0.1	13.4
BP5-25-12-3_05	KT	sanidine	Microcrystalline	23.9	46645	11	101732	301983	41877	9022	0.26	116	0.02	30.9	165.9	0.1		8503	12	10.7			0.1	7.6		14.9
BP5-25-12-3_06	KT	sanidine	Microcrystalline	18.2	38365	8	102300	301983	56616	5868	0.36	136	0.02	79.9	300	0.1		16257	11.6	9.2			0	7.2		25.6
BP5-25-12-3_07	KT	sanidine	Microcrystalline	19	39423	9	102449	301983	54566	6504	0.28	148	0.02	61.8	304.2	0.1		15245	12.6	10			0.1	7.4		24.7
BP5-25-12-3_08	KT	sanidine	Microcrystalline	17.9	38042	9	102082	301983	56414	6134	0.4	142	0.02	61.7	304.1	0.1		16522	10.7	8.6			0	7.2	0	24.8
BP5-25-12-3_09	KT	sanidine	Microcrystalline	17.6	37961	8	102480	301983	56635	6179	0.31	143	0.02	81.4	305.1	0.1		16944	11.4	9.2			0.1	7.3	0	26.1
BP5-25-12-3_10	KT	sanidine	Microcrystalline	18	41451	8	100529	301983	51363	6921	0.31	133		85.6	132.5	0.1		9731	8.8	7.7			0.1	7.2	0.1	15.7
BP5-25-12-3_11	KT	sanidine	Microcrystalline	18.8	38772	9	102184	301983	55097	6552	0.31	139		61.9	313.3	0.2		16451	12	9.7			0.1	7.4	0	25.6
BP5-25-12-3_12	KT	sanidine	Microcrystalline	18	37578	10	103571	301983	57316	5810	0.28	139	0.04	61.3	314.8	0.2		17492	11.1	8.8			0.1	7.2	0	23.9
BP5-25-12-3_14r	KT	sanidine	Microcrystalline	17.7	37600	8	102264	301983	57140	5990	0.3	145	0.02	68.4	310.8	0.2		18007	10.4	8.3			0	7.2	0	24.8
BP5-25-12-3_15	KT	sanidine	Microcrystalline	17.2	37391	7	102463	301983	57268	5929	0.26	131	0.02	75.9	302.7	0.2	0.4	16342	12.1	9.5			0.1	7.2		25.3
BP5-25-12-3_16	KT	sanidine	Microcrystalline	17.7	37552	8	102314	301983	57052	6048	0.39	139		64	305.6	0.1		15733	11.5	9.2			0	7.4		25.4
BP5-25-12-3_18	KT	sanidine	Microcrystalline	17.4	37527	9	102527	301983	56389	6020	0.34	142	0.02	62.9	312.6	0.2		17400	10.8	8.8			0.1	7.4	0	25.5
BP5-25-12-3_20c2	KT	sanidine	Microcrystalline	15.9	37721	8	102031	301983	56094	6317	0.33	134	0.03	98.9	310.9	0.1		16297	11	9			0.1	7.3		24.3
BP5-25-12-3_21	KT	sanidine	Microcrystalline	17.8	37304	33	103840	301983	57342	6264	0.27	149		65.2	318.7	0.2		17653	11.7	9.6			0.1	7.5		26.9
BP5-25-12-3_22	KT	sanidine	Microcrystalline	15.9	37684	8	101815	301983	56743	5952	0.32	131		70.3	286.2	0.1		15489	10.6	8.4			0	7.2		25.8
BP5-25-12-3_23	KT	sanidine	Microcrystalline	23.5	47367	15	105065	301983	39234	11347	0.34	140	0.02	34.2	191.7	0.1		10685	11.5	10.8			0.1	10.3	0.1	15.5
BP5-25-12-3_24	KT	sanidine	Microcrystalline	17.3	37311	8	102699	301983	56782	5431	0.35	132	0.03	62.2	285.7	0.1		16906	10.5	8.2			0.1	6.8		24
BP5-25-12-3_25c2	KT	sanidine	Microcrystalline	17.9	37945	8	105184	301983	55944	6421	0.31	146	0.03	74.6	337.6	0.2		17463	11.1	9.2			0	7.5		25.2
BP5-25-12-3_26	KT	sanidine	Microcrystalline	20.9	43200	18	104846	301983	45594	10259	0.28	139	0.02	52.9	332.7	0.2	0.3	14188	14.9	13.6			0.1	7.9	0.1	25
BP5-25-12-3_27c	KT	sanidine	Microcrystalline	17.5	37755	8	103291	301983	57474	5659	0.24	144	0.03	64.1	290.3	0.2		16000	9.7	7.8			0.1	6.9	0	24.3
BP5-25-12-3_28	KT	sanidine	Microcrystalline	15.8	37087	6	103189	301983	57641	5929	0.28	140	0.02	121.4	283.5	0.2		16438	11.2	8.9			0	7.1	0	26.7
BP5-25-12-3_29	KT	sanidine	Microcrystalline	18.6	37728	8	102788	301983	55901	6257	0.27	141	0.02	79.5	303.1	0.1		17093	10.9	8.6			0.1	7.2	0	25.6
BP5-25-12-3_31	KT	sanidine	Microcrystalline	17.8	37513	6	103765	301983	56312	5929	0.32	143		64.2	311.3	0.1		18016	11.1	8.8			0.1	7.4	0	25.6
BP5-25-12-3_32	KT	sanidine	Microcrystalline	17.1	38102	8	101941	301983	56259	5746	0.37	133	0.02	64.5	287.3	0.1		14821	11.9	9.2			0.1	6.9	0	24.5
BP5-25-12-3_33	KT	sanidine	Microcrystalline	18	37310	9	102854	301983	56008	6403	0.36	138		61.2	307.2	0.2		18238	12.2	9.8			0.1	7.6		26.9
BP5-25-12-3_34	KT	sanidine	Microcrystalline	18.3	38323	10	103911	301983	55242	6398	0.33	142	0.02	68	321.6	0.2	0.3	17421	11.8	9.5			0.1	7.4	0	26.1
BP5-25-12-3_35	KT	sanidine	Microcrystalline	16.4	36456	7	102027	301983	58596	5307	0.27	137	0.02	94.8	271.2	0.1		15702	9.7	7.7			0	6.8		24
BP5-25-12-3_36	KT	sanidine	Microcrystalline	16.1	37214	8	101555	301983	56892	5289	0.29	132		65.6	286.5	0.1		15129	10.1	7.7			0	6.7	0	21.9

## Sheet: Knob
Trace element compositions of feldspar crystals from the Tuff of Knob
Sample	Unit	Phase	Lithology	Li6	Li7	Na	Mg	Al	Si	P	K	Ca	Sc	Ti	V	Mn	Fe	Rb	Sr	Y	Zr	Nb	Cs	Ba	La	Ce	Pr	Nd	Sm	Eu	Gd	Tb	Dy	Ho	Er	Tm	Yb	Lu	Hf	Ta	Pb	Th	U
				µg/g	µg/g	µg/g	µg/g	µg/g	µg/g	µg/g	µg/g	µg/g	µg/g	µg/g	µg/g	µg/g	µg/g	µg/g	µg/g	µg/g	µg/g	µg/g	µg/g	µg/g	µg/g	µg/g	µg/g	µg/g	µg/g	µg/g	µg/g	µg/g	µg/g	µg/g	µg/g	µg/g	µg/g	µg/g	µg/g	µg/g	µg/g	µg/g	µg/g
09023fsp - 1	Knob	Plagioclase	Glassy	6.94177	7.28796	48924.7	125.264	122584	285154	51.9599	6940.28	47398.4	0.290043	153.457	0.182053	21.0321	3048.12	2.82034	568.778	0.661085	0.0512626	0.0162337	<0.027499	1393.89	25.2901	32.1878	2.63093	7.3955	0.682353	6.03914	0.347986	0.037023	0.184436	0.0309941	0.0399974	<0.0019453	0.0248994	0.00204125	<0.0052029	<0.0058626	11.5456	0.001951	<0.0012403
09023fsp - 2	Knob	Plagioclase	Glassy	6.80542	5.80468	49616.1	118.192	120871	285154	47.1471	7461.51	45316.1	0.276645	125.747	0.139429	19.6039	3035.37	2.99714	598.482	0.479252	<0.049408	<0.012914	<0.027143	1424.09	25.2899	31.0134	2.34454	7.13036	0.575711	6.63782	0.327003	0.0339159	0.0973269	0.0153377	0.0385799	0.00313905	0.0246503	<0.0031797	<0.0045033	<0.0078705	10.4167	<0.0011331	<0.0010739
09023fsp - 4	Knob	Plagioclase	Glassy	6.77896	6.62984	50370.8	120.824	118445	285154	48.2947	8440.65	43167.9	0.320235	154.441	0.166	17.985	2991.64	3.72767	590.783	0.475736	<0.051386	0.0105669	<0.02627	1667.13	26.2702	31.606	2.51849	7.31963	0.622708	6.15576	0.332803	0.0269111	0.132799	0.0215932	0.0293348	0.00636301	0.0130196	<0.0031714	<0.012042	<0.0065093	11.8819	<0.00095675	<0.0009069
09023fsp - 5	Knob	Plagioclase	Glassy	5.57368	6.32613	50344.8	127.255	122428	285154	45.9456	7415.79	45813.5	<0.20174	145.901	0.16661	19.4347	3048.93	3.26868	575.674	1.21968	0.182382	0.0909636	<0.025555	1452.38	28.3165	37.9704	3.20791	9.71437	1.09021	6.22921	0.567632	0.0548368	0.260098	0.0407491	0.0855792	0.0115133	0.0215465	0.00424229	0.0102481	0.00496204	11.907	0.0265404	0.00559102
09023fsp - 6	Knob	Plagioclase	Glassy	7.00613	7.56302	50567.1	123.684	120401	285154	49.8937	7661.58	43621.3	0.297445	156.607	0.186197	18.1134	3001.76	3.06684	570.361	0.618035	<0.051534	<0.0093428	<0.03038	1526.24	26.1092	32.5696	2.63191	7.69914	0.715169	6.06859	0.463076	0.0408396	0.141966	0.0211544	0.0139724	<0.0049208	0.0478514	<0.0012253	<0.013137	<0.0075887	11.7597	0.00174596	<0.0011103
09023fsp - 7	Knob	Plagioclase	Glassy	7.2674	7.88986	50773.8	101.949	119580	285154	50.61	8376.19	42477.3	0.245865	145.427	0.155386	16.4779	2879.63	3.58101	565.548	0.590596	0.224748	0.0328797	<0.026081	1628.02	26.2739	32.5869	2.65082	7.55479	0.668411	6.39328	0.351825	0.0410639	0.159249	0.0198712	0.0523034	0.00438952	0.0188787	0.00192936	<0.012888	<0.0077005	12.5805	0.0177032	0.00384638
09023fsp - 8	Knob	Plagioclase	Glassy	6.96123	7.97224	50816.2	97.515	119571	285154	44.8073	8372.74	42595.3	0.266772	152.63	0.142911	16.9927	2935.41	3.45167	543.671	0.574244	0.289987	0.0306445	<0.029294	1593.84	26.909	32.9176	2.57575	7.40086	0.726135	6.10917	0.36635	0.036298	0.151227	0.0176581	0.0430069	<0.0049232	0.0385044	0.00157316	<0.013132	<0.0071579	12.868	0.00789413	0.00285139
09023fsp - 9	Knob	Plagioclase	Glassy	7.3775	7.85618	50075.8	120.459	121891	285154	48.997	7644.9	46217.3	0.20845	145.022	0.119627	20.2478	2968.09	3.17977	574.963	0.607623	0.0512944	0.0143144	<0.025418	1435.92	25.5019	31.8998	2.58779	7.3974	0.695818	6.08868	0.387346	0.0248812	0.139604	0.018405	0.0682965	<0.0046586	0.0177782	0.00326684	<0.01242	<0.0074666	11.5049	<0.00093091	<0.00088272
09023fsp - 10	Knob	Plagioclase	Glassy	6.69652	6.96557	51114.5	119.002	120766	285154	42.9815	8202.04	44106.3	0.272287	138.744	0.105923	19.0337	2939.04	3.26017	570.31	0.571286	0.150106	<0.026995	<0.030579	1527.49	24.9589	31.0135	2.45017	7.20098	0.653532	6.25658	0.406249	0.0309079	0.138306	0.020844	0.0414033	<0.0069024	0.033124	0.00197108	0.00597946	0.0150095	11.7381	0.00733212	0.00107211
09023fsp - 11	Knob	Plagioclase	Glassy	8.1382	7.50462	51922.8	123.893	122553	285154	43.4556	8944.99	45377.4	0.341135	145.924	0.167111	18.3246	2968.11	3.66277	611.509	0.669205	<0.053232	<0.014899	<0.034543	1737.75	28.2421	34.585	2.76303	8.15194	0.711131	6.24049	0.458877	0.0380789	0.163833	0.015269	0.0383892	<0.007149	0.0184299	<0.0023543	<0.019055	<0.010852	11.9271	<0.0022497	<0.0021342
09023fsp - 12	Knob	Plagioclase	Glassy	8.13188	9.18555	50275.6	119.482	120243	285154	46.1616	8348.1	43787.5	0.257202	134.627	0.257085	18.7809	2839.64	3.61399	576.084	0.597566	0.0942202	0.0195483	<0.030749	1544.76	22.7043	27.9345	2.22074	6.45613	0.659632	6.12621	0.320667	0.0402343	0.126972	0.0199864	0.0327194	0.00336147	0.0137824	0.00236267	<0.0040077	<0.005306	11.6041	0.0115207	<0.0009577
09023fsp - 13	Knob	Plagioclase	Glassy	<9.6016	6.56088	52328.5	124.447	124278	285154	53.4349	9523.02	44952.1	<0.39972	180.929	<0.093963	17.4937	2802.62	4.35082	634.366	0.706925	1.19359	0.0659047	<0.060948	1899.9	28.0677	33.8001	2.69052	8.20355	0.770956	7.1062	0.534131	0.0337263	0.0757272	0.0310666	0.0585281	<0.010222	<0.050287	<0.0071852	<0.02726	<0.026163	13.0179	0.0332482	<0.0065123
09023fsp - 14	Knob	Plagioclase	Glassy	8.20998	7.58762	51413.9	78.9382	121460	285154	46.5359	8494.41	43474.6	0.389368	150.211	0.244545	16.2035	2379.36	3.28612	533.691	0.835688	0.138235	0.0357813	<0.027222	1553.75	24.8801	32.9679	2.81532	7.97748	0.831521	6.12893	0.426857	0.0449437	0.20134	0.0331137	0.0541129	0.00495536	0.0433305	0.00387024	<0.012554	<0.0067963	13.5272	0.00406494	<0.00094112
09023fsp - 15	Knob	Plagioclase	Glassy	<6.5558	4.48424	49983.3	125.673	120701	285154	50.7971	8114.02	43556.9	0.295061	145.098	0.143471	18.5244	2769.93	3.85309	589.701	0.694254	1.14198	0.122506	<0.044577	1571.92	24.2791	29.5394	2.27987	6.83581	0.476338	6.43182	0.414811	0.0365339	0.161077	0.0240995	0.0622242	0.00844342	<0.043381	<0.003185	0.0135145	<0.0090739	11.4667	0.0679955	0.0193632
09023fsp - 16	Knob	Plagioclase	Glassy	6.25211	5.92654	50477.9	129.474	122624	285154	46.2644	7623.61	46486.4	0.241792	142.069	0.158392	20.9359	2797.37	3.08336	572.973	0.603879	<0.045583	0.0159681	<0.027235	1424.42	24.3829	30.838	2.49235	7.35405	0.82042	6.00763	0.374502	0.0369375	0.102142	0.0282185	0.032498	0.00395446	0.0356508	0.00138991	<0.0047186	<0.0080878	11.6521	<0.0082103	<0.0011265
09023fsp - 17	Knob	Plagioclase	Glassy	8.58969	8.99262	50059.9	127.32	123726	285154	50.2014	7575.57	47636	0.339486	134.5	0.136827	21.3736	2709.54	3.03373	575.446	0.662366	0.0662688	0.0155349	<0.031503	1384.7	25.3594	32.153	2.48364	7.21347	0.703123	6.14503	0.380106	0.054274	0.121322	0.0196944	0.0363282	<0.0081825	0.0306399	0.00569511	<0.0044627	<0.0070003	11.8661	<0.0011216	<0.0010651
09023fsp - 18	Knob	Plagioclase	Glassy	7.82249	6.80537	50428.4	122.934	119958	285154	52.487	8214.28	43244.6	<0.22827	133.121	0.144431	17.8328	2691.26	3.51192	574.809	0.562059	0.149111	0.0201354	<0.028145	1547.7	25.6134	31.8429	2.38802	7.54614	0.701809	6.1606	0.372077	0.0317624	0.130862	0.0153677	0.0513779	0.00669962	0.0356822	0.00156993	<0.0039986	<0.0068378	11.6176	<0.0010047	0.00177806
09023fsp - 19	Knob	Plagioclase	Glassy	5.54086	5.44002	50718.2	88.0941	122394	285154	49.4507	7659.56	45106.6	<0.21176	132.556	0.12801	17.7589	2319.84	2.80641	455.652	0.647641	0.0882563	0.0144152	<0.028874	1284.52	26.7322	33.4805	2.68908	7.52415	0.770487	6.00811	0.397253	0.0405228	0.168969	0.0219411	0.0521742	0.00719889	0.0353864	<0.0012345	<0.0046883	<0.0063748	14.771	0.00175539	<0.0011184
09023fsp - 21	Knob	Plagioclase	Glassy	10.143	8.33284	49898.7	125.789	122346	285154	64.67	8244.64	45165.3	0.255148	157.059	0.138698	19.5039	2939.74	2.94578	569.055	0.696997	<0.051906	0.0153893	<0.030126	1508.79	26.4082	33.0007	2.71301	7.652	0.732884	6.04403	0.468197	0.0439169	0.187856	0.025615	0.0457684	<0.0068158	0.0115428	0.0044122	<0.0056439	<0.0093084	11.1228	0.00366795	0.00650072
09023fsp - 22	Knob	Plagioclase	Glassy	7.10601	7.35846	50792.7	122.428	121401	285154	42.648	9142.89	45249.2	<0.2332	166.928	0.228195	19.5584	2950.51	3.74086	580.983	0.57221	0.0801678	0.0274087	<0.029348	1675.1	25.5983	31.8465	2.49506	7.47303	0.785351	6.3729	0.292286	0.0307552	0.157499	0.0153363	0.0538522	0.00376011	0.0184298	0.00176123	<0.0045059	<0.0067919	11.9001	0.00681005	0.00199635
09023fsp - 23	Knob	Plagioclase	Glassy	8.93762	7.99133	51698.4	123.991	122848	285154	48.1718	8410.89	46483.5	<0.20856	148.78	0.142535	19.0234	2927.82	2.95667	574.3	0.612183	<0.045641	0.022114	<0.027346	1552.04	26.7773	33.0497	2.68885	7.66023	0.83868	6.22892	0.417218	0.0345979	0.128743	0.0101209	0.03428	0.00248134	0.0273668	0.00305132	<0.01322	<0.0076557	11.8816	0.0203027	<0.0010609
09023fsp - 25	Knob	Plagioclase	Glassy	5.48329	6.05473	53164	88.1013	124008	285154	45.2866	8053.65	45789	0.34898	151.548	0.209174	15.7482	2579.39	3.28698	497.379	0.742624	0.103951	0.0146189	<0.029079	1592.6	27.411	34.1458	2.7363	8.28531	0.773589	6.41743	0.354615	0.0456565	0.208931	0.0210743	0.0595105	0.00581242	0.0189965	0.00181561	<0.01381	<0.0086289	14.7877	0.00172593	<0.0011051
09023fsp - 26	Knob	Plagioclase	Glassy	7.46116	7.77752	51797.6	119.467	124577	285154	47.669	8691.05	46702.2	0.448523	143.298	0.136796	18.8571	2914.13	3.02707	589.687	0.678266	0.0506135	0.0143993	<0.029086	1557.68	27.9463	34.5801	2.6916	7.82619	0.772598	6.07606	0.45455	0.046059	0.171533	0.0259414	0.0537366	0.00715463	0.0155901	<0.0037604	<0.014345	<0.0045701	11.6362	<0.0014255	<0.0013609
09023fsp - 27	Knob	Plagioclase	Glassy	6.64862	7.78772	51168	110.12	118571	285154	55.1887	10282.5	41203.8	0.377138	156.057	0.15323	18.5325	2843.87	6.43027	577.659	0.625976	0.10927	0.0266045	0.026372	1781.12	26.0154	30.9889	2.36051	6.8283	0.721732	6.00423	0.292882	0.027963	0.167306	0.0258314	0.0490826	<0.0068645	0.0512997	0.00425832	<0.015759	<0.005022	12.2702	0.011044	<0.00094305
09023fsp - 28	Knob	Plagioclase	Glassy	5.80037	7.8158	51475.8	120.312	122364	285154	53.3797	9776.16	45273.2	<0.24767	173.267	0.170568	18.2597	2928.29	3.93099	615.187	0.620798	0.196147	0.0229861	<0.030868	1762.04	27.0678	32.3047	2.64147	7.57475	0.714912	6.55333	0.367381	0.038955	0.192604	0.0221472	0.0493528	<0.0065093	0.0416705	<0.0017813	<0.017462	<0.011161	12.444	0.0145231	0.00542615
09023fsp - 29	Knob	Plagioclase	Glassy	6.51599	7.37078	50337.8	123.39	122065	285154	47.3985	8614.5	45813.8	0.364123	148.15	0.135499	19.4004	2925.14	3.13417	581.266	0.553836	0.060644	0.0154319	<0.024477	1480.31	26.1394	32.2321	2.57119	7.47889	0.719927	6.14264	0.369117	0.030669	0.147606	0.0254707	0.0593481	<0.001523	0.0250518	0.00359215	<0.004086	<0.008277	11.6202	0.00531523	<0.0009727
09 023 g14 - 2	Knob	Plagioclase	Glassy		4.7808	49789.3	90.9802	128756	280479	41.8817	11917.2	51316.7	1.58106	200.718	0.140492	19.0474	2539.23	2.71668	524.426	1.02927	0.163058	0.121271	<0.06063	1154.95	30.8798	41.5996	3.5173	10.0538	1.19186	6.31948	0.578302	0.054835	0.249981	0.0410481	0.0878636	0.004143	0.0401278	0.00256769	0.0247619	<0.010486	13.8843	0.0214255	0.0107506
09 023 g14 - 3	Knob	Plagioclase	Glassy		5.06543	49228.2	81.6319	127395	280479	31.7878	12261.2	50351.8	1.45332	172.87	0.24296	18.5904	2470.41	2.77411	516.721	0.89481	0.301612	0.0423751	<0.052671	1376.61	29.0925	39.266	3.24673	9.27598	1.02248	6.49633	0.55173	0.0431879	0.231275	0.0313446	0.0458252	0.0116268	0.035565	<0.0072386	0.015193	<0.013507	13.9061	0.0609557	0.0037296
09 023 g14 - 5	Knob	Plagioclase	Glassy		4.8581	50951.8	78.2181	123679	280479	70.3081	13497	46839.6	1.31386	186.614	0.158043	16.0246	2421.85	3.70427	503.605	0.850131	0.0614289	0.0166669	<0.062546	1415.24	28.9797	39.4868	3.13189	9.09402	1.13255	6.52966	0.667606	0.0657045	0.377015	0.0280953	0.0982558	<0.0102	0.0443268	0.00631654	<0.0048383	<0.014137	14.6306	0.0108419	0.00929354
09 023 g14 - 6	Knob	Plagioclase	Glassy		4.2159	50656.8	78.1173	121571	280479	40.651	14383.6	44641.6	1.40524	195.639	0.256149	16.4337	2391.12	3.65769	481.015	0.762706	0.53284	0.175131	<0.058876	1298.64	27.8593	35.7628	2.87139	8.24716	0.884847	6.47895	0.341898	0.0476607	0.176214	0.0225826	0.0638934	0.00667046	<0.040674	<0.008286	0.00718932	<0.011444	14.7817	0.0441784	0.0370495
09 023 g14 - 8	Knob	Plagioclase	Glassy		6.81749	49285	82.0106	124354	280479	54.5065	12965.1	48529.3	1.63484	198.947	0.186743	18.0093	2464.65	3.3273	515.943	1.00264	0.3348	0.0834422	<0.060581	1252.26	28.2732	39.2527	3.17025	9.49746	1.02711	6.45424	0.474568	0.0512883	0.208698	0.0386438	0.0868676	<0.0063178	<0.030618	0.00548899	0.0162242	<0.0093944	14.0357	0.0287426	0.0274156
09 023 g14 - 9	Knob	Plagioclase	Glassy		4.9094	50732.1	80.1836	126661	280479	59.7514	17295.4	48514.2	1.65734	210.432	0.242549	15.9219	2308.58	11.0373	534.307	0.845708	0.635694	0.0808127	0.0845928	3138	28.4662	40.008	2.81249	8.48297	0.91181	6.79935	0.446115	0.110415	0.240331	0.0287968	0.061853	<0.0067545	<0.03274	<0.014076	<0.01864	<0.0176	14.9365	0.0363085	0.0204488
09 023 g14 - 10	Knob	Plagioclase	Glassy		6.32987	52761.6	84.7526	123511	280479	35.2657	9181.32	45719.7	1.70102	197.884	<0.10858	13.4464	2427.32	2.99523	515.205	0.774958	0.217759	0.0659831	<0.059059	1413.7	28.2599	37.6689	2.93774	8.00693	0.852773	6.55207	0.52674	0.0270513	0.18786	0.0309482	<0.030943	<0.011364	0.0312887	0.00335628	0.00534394	<0.012497	14.1618	0.0155159	0.00655371
09 023 g14 - 11	Knob	Plagioclase	Glassy		11.0573	45084.2	262.544	109329	280479	50.0671	20375.6	36018.7	3.12391	667.995	0.645177	56.0335	9236.63	29.2252	425.976	11.0714	96.219	13.3878	0.926897	1571.18	38.5785	56.002	5.41141	18.375	3.02491	5.49478	2.15778	0.343909	2.13283	0.412591	1.22345	0.167804	1.16737	0.183711	2.40658	0.762962	17.6158	8.29839	2.4664
09 023 g14 - 13	Knob	Plagioclase	Glassy		10.1264	46582.5	115.178	116543	280479	44.7964	17999.3	43800.1	2.11894	420.688	0.219894	36.7286	3379.62	22.6742	483.08	6.83599	85.4135	8.7151	0.812392	1312.12	33.2748	48.4567	4.10718	13.4711	2.21266	5.96007	1.73147	0.248057	1.2579	0.261263	0.670102	0.0739929	0.504096	0.0860418	2.37125	0.586037	15.3577	5.87505	1.4614
09 023 g14 - 15	Knob	Plagioclase	Glassy		7.32137	50749.7	82.3524	122467	280479	45.9302	13611.3	46169.9	1.72163	186.759	0.256711	16.8397	2330.87	3.73536	529.352	0.683291	0.208783	0.137254	<0.056662	1672.54	26.359	34.5334	2.82093	8.08745	0.814533	6.47883	0.392559	0.0521899	0.198045	0.0210104	0.063832	0.00962102	<0.030721	0.00447234	<0.032966	<0.0070958	14.0721	0.0125451	0.0149459
09 023 g14 - 16	Knob	Plagioclase	Glassy		7.40196	51596.1	84.7527	125190	280479	62.9295	13406.5	47181.8	1.51684	174.79	0.152455	17.2298	2414.66	3.53889	528.88	1.14106	0.228619	0.066877	<0.059821	1477.76	27.8424	37.2058	3.01106	9.14664	0.975013	6.62531	0.410548	0.051929	0.175493	0.0300163	0.0863239	0.0140553	0.058446	0.00546343	<0.023218	<0.011451	14.6313	0.0245966	0.0362321
09 023 g14 - 17	Knob	Plagioclase	Glassy		6.11024	45049.1	99.4104	115275	280479	35.09	20289.5	38083.7	1.72302	307.371	0.318625	23.4326	2708.26	11.9334	481.713	3.85754	29.7684	3.21157	0.400825	3037.07	28.8247	38.3317	3.24365	10.2421	1.30485	6.50515	0.940195	0.113734	0.62616	0.144639	0.347997	0.0512721	0.250522	0.0591174	1.00377	0.216304	16.2894	2.39038	0.656192
09 023 g14 - 18	Knob	Plagioclase	Glassy		5.34516	52276.9	86.4186	122810	280479	42.7308	13494.7	45954.7	1.16177	204.184	0.201492	17.7903	2395.01	4.82909	486.271	0.867519	2.66557	0.438758	0.0642077	1228.18	27.5867	36.8927	2.97369	8.43797	0.944054	6.23361	0.459166	0.0338143	0.209718	0.0340913	0.0807745	<0.0083866	<0.031309	<0.0047868	0.0570646	0.0173491	15.077	0.146199	0.0861871
09 023 g14 - 19	Knob	Plagioclase	Glassy		6.00269	51737.8	82.656	123317	280479	34.7862	13739.3	44198.8	1.57255	185.809	0.1994	15.429	2394.9	3.56241	514.761	0.758781	0.151503	0.0472247	<0.05598	1551.72	27.1909	35.299	2.79353	7.85439	0.876131	6.61891	0.389728	0.0529707	0.200564	0.0328311	0.0486806	0.00602552	0.0357188	<0.0062386	<0.023197	<0.011455	14.3469	0.00961205	0.0307799
09 023 g14 - 20	Knob	Plagioclase	Glassy		6.84246	50376	80.5525	122627	280479	45.4949	13145.9	45278.8	1.61438	197.53	0.204934	15.9783	2424.1	3.55002	534.601	0.843619	0.154669	0.053594	<0.05873	1350.77	27.0622	35.3669	2.87086	8.06942	0.891531	6.39215	0.54219	0.0346428	0.20939	0.0329574	0.0786321	0.0107517	0.0456201	0.00548157	<0.017911	<0.012293	14.1072	0.00774964	<0.0012189
09 023 g14 - 21	Knob	Plagioclase	Glassy		7.34217	48992.1	86.1991	121756	280479	45.0495	13004.6	45610.7	1.23873	171.215	0.1731	16.7061	2377.25	3.18169	519.034	0.69607	0.115563	0.03647	<0.060571	1511.29	26.6158	34.1108	2.65885	7.87697	0.718569	6.51036	0.42197	0.0354732	0.147953	0.033918	0.067464	0.00663855	<0.031129	<0.0061859	<0.0049083	<0.012144	14.0805	0.0105281	0.00314133
09 023 g14 - 22	Knob	Plagioclase	Glassy		6.68911	50520	84.3534	118018	280479	42.0348	13973.6	41211	1.40189	173.813	<0.11545	12.7958	2378.58	7.05733	515.665	0.640545	0.859809	0.105515	<0.062747	1952.34	26.2834	32.6941	2.55958	7.06788	0.68272	6.43438	0.29805	0.0375605	0.156433	0.0277331	0.0422788	0.0072804	0.0320858	0.00441725	0.0444268	<0.011787	14.2129	0.0434285	0.0165544
09 023 g14 - 23	Knob	Plagioclase	Glassy		6.0664	53649	86.2492	124581	280479	47.4422	12183.3	47369.9	1.40666	207.531	<0.12554	16.9908	2514.38	3.03745	460.511	0.761842	0.21836	0.0878344	<0.066498	1138.97	28.9506	37.082	2.91268	8.36009	1.03109	6.02035	0.333285	0.0555414	0.276433	0.0257798	0.0730118	0.00507925	<0.046876	<0.0071717	<0.032475	<0.015645	14.5849	0.0127577	0.0228885
09 023 g14 - 24	Knob	Plagioclase	Glassy		6.18848	49616.2	79.44	120437	280479	51.4201	13945.4	43221.3	1.17837	193.315	0.230274	14.8822	2295.13	3.76563	507.868	0.729698	0.144552	0.0400784	<0.053754	1517.73	26.4387	34.0222	2.7873	7.68064	0.858612	6.589	0.385197	0.0243421	0.183264	0.0252222	0.0459535	0.00666857	<0.046608	0.00346153	0.0110133	<0.0054492	14.0049	0.0125056	0.00916541
09 023 g14 - 25	Knob	Plagioclase	Glassy		7.73546	48872.9	87.1636	124989	280479	47.3211	11069.6	49934.3	1.562	141.303	0.176725	19.2261	2495.84	2.57696	528.205	1.05938	0.0813853	0.0327519	<0.059295	1330.9	28.5015	39.1964	3.22227	9.31246	0.908021	6.39532	0.506017	0.0633875	0.214642	0.0388114	0.0892131	0.0094281	<0.047059	<0.0061259	0.00926424	<0.013386	13.1911	0.00340089	0.00500693
09 023 g14 - 26	Knob	Plagioclase	Glassy		7.91601	52652.7	88.4975	122200	280479	40.7613	12935.6	45848.5	1.43436	169.805	0.24433	17.2383	2530.46	3.71953	518.051	0.68341	0.387507	0.0616423	<0.063004	1527.76	25.6857	34.6782	2.60676	7.79151	0.830955	6.50759	0.448297	0.0426046	0.181349	0.0271905	0.0662795	0.00648617	0.0157133	<0.0048791	0.00892085	<0.011741	14.4607	<0.0082391	<0.0011763
09 023 g14 - 27	Knob	Plagioclase	Glassy		7.42463	50360.3	91.1023	126797	280479	41.7956	14836.3	45615.7	1.47968	198.95	0.195366	14.8013	2430.71	4.24027	557.629	0.779571	0.381043	0.036409	<0.069341	1693.52	28.8422	37.559	3.00044	7.61976	0.818012	7.16145	0.432554	0.0410486	0.146059	0.0178439	0.0268838	<0.010095	<0.059765	<0.0074857	0.0239887	<0.019547	13.6051	0.0113336	<0.0083382
09 023 g14 - 28	Knob	Plagioclase	Glassy		8.25185	51590.9	83.8742	120281	280479	44.6605	11982.7	44464.4	1.35688	167.576	0.237951	14.4498	2481.28	3.53824	518.121	0.579657	0.129389	0.0260829	<0.057328	1702.49	27.7012	35.6701	2.59951	7.4626	0.729702	6.44894	0.385357	0.0382811	0.12865	0.0185627	<0.029874	0.00201663	0.0227903	<0.0080933	0.00554232	<0.012683	13.723	0.0092194	0.00318012
09 023 g14 - 29	Knob	Plagioclase	Glassy		6.17735	52312.2	83.4176	124754	280479	35.6103	12437.3	48130.9	1.36156	204.459	0.175593	17.4492	2440.31	3.15026	475.317	0.660148	0.138415	0.0194037	<0.062739	1214.68	28.4064	36.9474	2.86386	8.10384	0.843705	6.40248	0.468431	0.0444244	0.158024	0.020037	0.0603733	<0.013008	<0.043049	<0.0050521	0.0147639	<0.013003	14.4167	<0.001301	<0.0046046
09 023 g14 - 30	Knob	Plagioclase	Glassy		6.865	51273.3	79.6712	121571	280479	51.9967	14170.7	44396.7	1.45897	182.13	0.218499	15.1934	2431.7	3.72664	529.422	0.701538	0.121316	0.0528928	<0.058883	1695.27	26.3676	33.8001	2.73385	7.90154	0.667127	6.39612	0.287939	0.0394203	0.202272	0.0307142	0.047141	0.00533761	<0.047768	<0.0047844	<0.017722	<0.0055704	14.2876	0.00722193	0.00405801
09 023 g14 - 31	Knob	Plagioclase	Glassy		8.50669	50725.5	83.1088	124714	280479	38.7175	12294.6	48496	1.461	127.526	0.248983	18.1326	2559.78	3.13567	541.497	0.916316	0.169041	0.0375087	<0.059981	1354.07	27.4218	36.6843	2.95522	8.63656	1.0917	6.47471	0.50118	0.0575772	0.226438	0.0392579	0.064329	<0.0084591	0.0433747	0.00349424	<0.00496	<0.012304	14.2268	0.00632027	0.00318459
09 023 g14 - 32	Knob	Plagioclase	Glassy		8.40448	49724.1	81.6666	121157	280479	37.7195	11007.6	46762.1	1.25728	122.868	0.151983	17.8908	2537.31	3.33305	516.823	1.01248	0.590042	0.282798	<0.061074	1420.68	25.9321	35.2778	2.96647	8.48782	0.856912	6.5736	0.506157	0.060224	0.301382	0.0497107	0.124746	0.0126278	<0.043244	0.00601923	<0.028537	<0.011827	13.4705	0.0462606	0.0524211
09 023 g14 - 33	Knob	Plagioclase	Glassy		9.45622	48898	91.1445	127122	280479	36.3622	10368.7	52903.6	1.4067	157.902	0.212427	20.3868	2557.56	2.76898	513.459	0.979659	0.307498	0.0501932	<0.055799	1389.56	27.619	37.5892	2.974	8.86789	0.939979	6.42786	0.51928	0.0594576	0.235773	0.043423	0.0764825	0.00718124	0.0315986	0.00700923	<0.023086	<0.010603	13.4932	0.0136771	0.014108
09 023 g14 - 34	Knob	Plagioclase	Glassy		7.6019	48288.8	80.1148	115066	280479	39.4926	17177.3	39909.6	1.24073	207.665	<0.17407	12.5039	2366.79	10.1334	482.681	0.766776	0.913345	0.146453	<0.095134	2347.17	26.3786	31.474	2.50908	7.0352	0.818609	6.22614	0.619214	0.0233104	0.348402	0.0255788	<0.046295	<0.0078044	<0.07266	<0.011133	0.0478679	<0.01918	14.1131	0.0525437	0.0247495
09 023 g14 - 35	Knob	Plagioclase	Glassy		8.55612	49612.9	83.2884	121808	280479	33.457	13500.1	44244.8	1.46293	167.071	0.188771	16.7666	2515.68	3.84001	518.549	0.558549	0.185334	0.0689554	<0.058088	1748.73	27.3136	34.667	2.57176	7.69275	0.812763	6.44949	0.350558	0.0261174	0.161694	0.0151086	0.0327458	0.0067961	<0.041382	<0.0048709	0.00909787	<0.010776	14.0466	0.014256	0.0179376
09 023 g14 - 36	Knob	Plagioclase	Glassy		6.90474	50190.3	80.3667	120562	280479	49.3602	13368	44326.5	1.27856	187.898	0.171576	15.2876	2478.82	3.53038	484.622	0.637526	0.221855	0.0707185	<0.052851	1453.13	26.0273	33.7856	2.64829	7.57944	0.785195	6.21984	0.301364	0.0222858	0.160035	0.0227955	0.0342982	<0.0063836	0.0228522	<0.0061375	<0.02269	<0.012002	13.9378	0.014633	0.021767
09 023 g14 - 37	Knob	Plagioclase	Glassy		8.47833	49781.4	85.7158	124644	280479	28.4726	12611.3	46495.1	1.54282	197.051	0.196005	16.8936	2593.4	3.36177	519.42	0.81536	0.241526	0.0405974	<0.056006	1468.37	26.9691	35.8993	2.85345	8.1154	0.847034	6.44948	0.483157	0.0356804	0.152049	0.0293372	0.0782416	0.00734334	<0.040574	0.00346476	<0.0049076	<0.011404	14.0744	0.0135144	0.0130803
09 023 g14 - 38	Knob	Plagioclase	Glassy		7.57091	50715.1	83.2421	119224	280479	45.7619	14094.9	42325.3	1.18467	168.356	0.258115	15.1239	2484.57	3.90113	537.921	0.680022	0.220421	0.0534922	<0.051069	1612.93	23.9268	31.4736	2.51505	7.09553	0.692877	6.51518	0.442083	0.0320749	0.210628	0.0302722	0.0581014	<0.0080761	<0.030063	0.00285922	0.00704224	<0.010152	13.9481	0.00743592	0.00955339
09 023 g14 - 39	Knob	Plagioclase	Glassy		8.1667	50091.9	85.907	125328	280479	39.4364	12008.3	47381.4	1.12619	93.597	0.197875	17.2807	2558.04	3.07767	530.037	1.00762	0.163029	0.0475027	<0.055366	1367.26	25.2924	34.1517	2.68335	8.1857	0.84951	6.53886	0.431498	0.0501231	0.210732	0.0345523	0.0880708	0.0103817	0.0156881	<0.0047618	<0.0047668	<0.010532	13.4989	0.00891643	0.0179731
09 023 g14 - 40	Knob	Plagioclase	Glassy		8.80188	50841.4	88.6723	129352	280479	41.7611	10990.9	51768.7	1.19915	155.515	0.164715	20.0222	2637.44	2.86471	525.703	0.842776	0.149006	0.0442019	<0.058645	1428.62	27.6391	37.153	2.9779	9.15249	0.916733	6.57146	0.575386	0.0570966	0.216572	0.0320136	0.0684529	0.00732796	<0.040474	<0.0073032	0.0109415	<0.011377	13.8893	0.00674617	0.00675095
09 023 g14 - 41	Knob	Plagioclase	Glassy		8.30563	51448.4	103.996	119564	280479	38.4551	15615.4	40316.6	1.28983	205.416	0.172375	14.586	2718.75	9.11083	504.731	0.657975	3.27554	0.216252	<0.066895	2349.52	25.4311	35.7961	2.48393	6.77773	0.791293	6.4858	0.512699	0.0505187	0.202844	0.0278465	0.0893751	<0.015414	<0.050472	0.0107035	0.0818243	<0.018647	15.0738	0.313061	0.0211208
09 023 g14 - 42	Knob	Plagioclase	Glassy		9.35987	49855.2	85.6064	119760	280479	45.5078	12964.4	44142.9	1.45744	158.071	0.156607	15.7452	2569.56	3.58716	510	0.648556	0.0775686	0.0233542	<0.057382	1688.98	27.2137	34.213	2.6112	7.58406	0.750797	6.32468	0.355164	0.0301284	0.161578	0.0264516	0.0455737	<0.0064027	0.0415996	<0.0061677	<0.0048584	<0.012088	13.6003	<0.0046335	0.00313073
09 023 g14 - 43	Knob	Plagioclase	Glassy		6.59134	50261.3	84.3954	121433	280479	42.0494	12568.4	45312.9	1.37775	193.228	0.180526	14.8776	2502.46	3.42763	496.287	0.722233	0.117615	0.0339712	<0.062447	1407.5	27.4525	35.1299	2.7555	8.22287	0.748088	6.23558	0.55394	0.039301	0.221212	0.0123334	0.0559626	<0.0064955	0.0486905	<0.007363	<0.0049277	<0.015574	13.6809	<0.0071878	0.00317603
09 023 g14 - 44	Knob	Plagioclase	Glassy		7.54215	50835.2	89.1002	124807	280479	37.3841	13128.2	46497	1.46152	208.16	0.188566	16.3946	2564.71	3.26476	534.078	0.779128	0.307473	0.0443612	<0.055605	1425.31	27.8987	36.3886	2.88032	8.40418	0.751135	6.80196	0.468178	0.0520454	0.192967	0.0366416	0.0703058	<0.0067206	<0.032474	0.00353481	0.0195468	0.0166724	13.7021	0.0189859	0.0107356
09 023 g14 - 45	Knob	Plagioclase	Glassy		7.8409	50674.9	82.537	121881	280479	41.4486	14577.6	44138.5	1.33776	191.019	0.263529	15.544	2612.66	4.00927	548.045	0.709752	0.126315	0.0444006	<0.058397	1708.02	24.6109	33.2308	2.66866	7.67108	0.94093	6.66084	0.373323	0.0463483	0.129036	0.0202809	0.0751199	0.00592012	0.025425	0.00438902	0.0107845	<0.010287	14.1065	0.00238121	0.00222163
09 023 g14 - 46	Knob	Plagioclase	Glassy		8.30785	50404.4	84.6214	122644	280479	36.2512	12302.6	45905.5	1.37042	109.735	0.20199	18.0406	2636.5	2.95867	521.211	0.783609	0.141806	0.0340895	<0.055823	1404.21	24.5287	33.8149	2.7613	7.89655	0.877929	6.32256	0.447137	0.0482755	0.182185	0.0333006	0.0710011	0.00609537	0.0196164	0.00563976	<0.0049568	<0.0057766	13.8947	0.0127443	0.0013714
09 023 g14 - 47	Knob	Plagioclase	Glassy		8.36684	48775.5	92.0277	128853	280479	353.011	8205.3	56409.8	1.13001	132.372	0.217455	21.785	2634.11	2.14376	508.173	15.9381	0.388956	0.0787817	<0.057422	1289.99	41.8336	72.859	7.75506	29.8465	5.54913	6.59375	4.74886	0.617274	3.28308	0.616337	1.3642	0.158513	0.86339	0.119663	<0.021971	<0.010092	13.0859	0.671	0.183043
09 023 g14 - 48	Knob	Plagioclase	Glassy		8.21118	51211.5	81.4323	120841	280479	43.607	14234.9	44168.1	1.05862	177.455	0.149633	15.5731	2668.6	3.92625	525.826	0.643743	0.0930609	0.0155022	<0.052367	1794.63	24.7974	31.8465	2.37369	7.49787	0.773638	6.91766	0.379203	0.0261138	0.142746	0.0192795	0.040474	0.00584457	0.0313396	<0.0061962	<0.017524	<0.014885	14.1955	<0.006053	0.00657208
09 023 g14 - 49	Knob	Plagioclase	Glassy		8.5126	51947.7	77.4772	121735	280479	45.9441	13431.4	44057.3	1.28716	171.089	0.18572	13.6299	2696.85	4.15159	503.125	0.773406	0.487966	0.102248	<0.074047	1556.28	26.5042	34.1861	2.77936	7.40379	1.0983	6.58936	0.558825	0.0335991	0.159665	<0.01277	0.0641774	<0.0046621	<0.068682	0.00643099	<0.012708	0.0137993	14.4291	0.0301551	0.0234426
09 023 g14 - 50	Knob	Plagioclase	Glassy		9.17256	50097.7	84.5598	117157	280479	37.6696	13775.1	43710.2	0.858606	168.875	0.184335	16.9398	2709.37	4.74124	504.319	0.817869	0.637409	0.100351	<0.053871	1737.9	26.9888	34.0248	2.66087	7.79494	0.743114	6.23361	0.345919	0.0374267	0.210698	0.0408233	0.0597183	<0.0067003	0.031049	0.00817809	0.0122752	<0.01005	14.338	0.0511698	0.0177948
09 023 g14 - 51	Knob	Plagioclase	Glassy		10.0041	52394	88.1178	123833	280479	40.9984	13629.1	45632.5	1.19882	160.46	0.122371	16.8389	2811.15	3.56446	522.926	0.704168	0.313604	0.0428769	<0.056127	1792.94	27.7229	36.1124	2.73341	7.85735	0.764386	6.67201	0.407477	0.0454151	0.148912	0.0287971	0.0509666	0.0027646	0.020003	<0.0048358	0.0169434	<0.012261	13.5932	0.0209732	0.0074557
09 023 g14 - 52	Knob	Plagioclase	Glassy		6.82367	51003.8	81.9035	121061	280479	41.5415	12059.9	43417	1.43738	215.455	0.229411	16.403	2606.24	3.76236	513.618	0.801149	0.337373	0.0315847	<0.066741	1422.92	27.792	36.8353	2.89169	8.42203	0.855393	6.18301	0.53608	0.0559124	0.130537	0.0249124	0.0589424	<0.0036319	<0.043659	0.00500462	<0.009891	<0.012453	14.0121	0.0117332	<0.0024483
09 023 g14 - 53	Knob	Plagioclase	Glassy		8.27802	51398.3	91.5408	124962	280479	41.7183	13245	46515	1.3957	200.158	0.177543	16.069	2775.5	3.74299	542.034	0.829969	0.867144	0.0520287	<0.057467	1599.27	26.7769	35.8973	2.80249	8.07461	0.827504	6.5137	0.450431	0.0513977	0.207644	0.029734	0.0552541	0.00744207	0.0685118	<0.0048362	<0.027234	<0.012321	14.1573	0.0200286	0.00638326
09 023 g14 - 54	Knob	Plagioclase	Glassy		8.47685	49333.6	82.5265	119177	280479	38.3757	13895.9	43380.7	1.35541	180.133	0.175099	14.5061	2605.36	3.76059	537.652	0.733959	0.0877168	0.027769	<0.0576	1579.1	24.3343	32.6295	2.49433	7.11459	0.827606	6.39472	0.357269	0.0444707	0.180793	0.0380823	0.0630653	<0.0095008	0.0247852	<0.0012741	0.00524689	<0.0081716	14.0675	0.00510229	0.00173186
09 023 g14 - 55	Knob	Plagioclase	Glassy		8.86227	51907.5	94.5164	132216	280479	34.1008	10952.5	52276.7	1.25379	153.122	0.191577	18.0041	2716.47	2.85269	554.688	1.01534	0.199073	0.0458562	<0.062105	1537.82	28.3231	38.9918	3.1888	10.0547	1.18752	6.72658	0.535045	0.0665462	0.271761	0.0338002	0.0982363	<0.0074336	0.0697907	<0.0020496	<0.0075497	<0.013716	13.2386	0.00674218	<0.0018691
09 023 g14 - 56	Knob	Plagioclase	Glassy		8.91217	50925.7	94.8245	122648	280479	36.4805	13370.7	44778.7	1.50453	183.757	<0.11213	18.042	2959.57	3.88416	527.908	0.675758	0.652229	0.0552349	<0.057834	1615.25	25.2782	32.8429	2.60435	7.42229	0.63857	6.53142	0.44368	0.0357103	0.137515	0.0251815	0.0481801	0.00583995	<0.03096	<0.0072747	0.0123571	<0.011356	14.4638	0.0205974	0.0100523
09 023 g14 - 57	Knob	Plagioclase	Glassy		8.04499	48254	89.648	118142	280479	44.3625	13487.1	42264.1	0.935765	180.833	0.229472	14.5991	2762.77	3.8438	504.065	0.582159	0.630083	0.0715735	<0.05001	1675.69	25.5234	32.2642	2.46264	7.05204	0.732871	6.56703	0.428903	0.0378931	0.150915	0.0274917	0.0434998	0.00780137	<0.040899	0.00473357	0.0331323	<0.0097019	13.9614	0.0130239	0.00604469
09 023 g14 - 58	Knob	Plagioclase	Glassy		8.32458	51077.3	84.2826	122124	280479	43.1718	13471.3	43610.4	1.29292	169.603	0.227172	15.2545	2728.64	3.95591	516.243	0.571245	0.0816534	0.0262479	<0.058184	1799.88	27.2314	33.6408	2.58075	7.61938	0.660685	6.67047	0.374966	0.0349198	0.157896	0.0206895	0.0332954	0.0107278	0.0323071	0.0014843	<0.0048909	<0.01084	14.4111	0.00966593	0.00451353
09 023 g14 - 59	Knob	Plagioclase	Glassy		9.1722	50915.1	87.6575	124400	280479	43.4916	13032.7	45522	1.18021	155.584	0.178801	15.7211	2762.4	3.53276	527.215	0.619034	0.062488	0.00994991	<0.054685	1777.46	27.8468	35.103	2.76489	7.4183	0.736414	6.79638	0.391473	0.0338564	0.158892	0.026964	<0.030627	0.00542152	<0.064648	0.00649967	<0.0049425	<0.010658	14.3615	0.00293029	0.00136841
09 023 g14 - 60	Knob	Plagioclase	Glassy		6.67574	50780.1	94.8406	123932	280479	38.9724	12802	45552.7	1.30716	215.463	0.180744	16.4751	2851.87	3.79841	531.855	0.848413	1.1611	0.0689503	<0.055936	1496.14	28.6407	37.7619	3.0062	8.97528	0.861426	6.59083	0.416638	0.0383318	0.201418	0.0326875	0.0606268	0.0122756	<0.031077	<0.0072527	0.0636899	<0.012797	14.1195	0.028002	0.00688341
09 023 g14 - 61	Knob	Plagioclase	Glassy		8.11453	51855.1	82.0797	120782	280479	43.561	13530	43631.6	1.27379	194.119	0.245226	15.5059	2658.26	3.84525	538.333	0.808395	0.127966	0.0291631	<0.053279	1562.6	25.5496	33.3515	2.62247	7.78	0.718195	6.69145	0.478342	0.0355677	0.192291	0.0262733	0.0504209	0.00747138	<0.039989	0.00438442	0.005385	<0.014671	13.3251	0.00380685	<0.0011928
09 023 g14 - 62	Knob	Plagioclase	Glassy		7.3002	51929	91.6257	130619	280479	35.792	13228.1	44210.2	1.16332	231.436	0.309137	15.0684	2623.59	8.34674	567.112	1.0422	0.683514	0.0563279	<0.098312	2610.7	28.4218	38.4733	3.19437	9.5714	0.788615	7.30811	0.268335	0.0454164	0.128817	0.0248194	0.0371345	<0.023755	<0.052444	<0.018974	0.0551122	<0.023604	13.6262	0.0525931	0.0136496
09 023 g14 - 63	Knob	Plagioclase	Glassy		6.49144	44313.4	72.274	118919	280479	41.2271	30906.1	38877.7	1.53216	231.442	0.166926	12.7285	2458.96	38.831	502.09	0.776211	0.750361	0.218203	<0.067919	4719.99	23.1064	31.5689	2.41194	7.5607	0.630442	6.2152	0.257579	0.0531112	0.21568	0.0451525	0.0770685	0.0152106	<0.051606	0.0059365	<0.014674	<0.015807	14.887	0.0318929	0.0894115
09 023 g14 - 64	Knob	Plagioclase	Glassy		8.20162	52221.6	85.6129	124430	280479	45.9075	14126.3	43110.6	1.19216	188.176	0.178043	14.9493	2749.52	4.42557	518.588	0.552075	0.243173	0.0525402	<0.051925	1797.31	25.4278	32.0091	2.44106	7.21488	0.724642	6.78124	0.279241	0.0293767	0.196463	0.0207991	0.0343829	<0.0096443	0.0251204	0.00480396	<0.0047502	<0.010245	14.5415	0.0178312	0.0157866
09 023 g14 - 65	Knob	Plagioclase	Glassy		8.32178	49567.1	80.2361	120603	280479	46.9032	12928.1	42441.2	1.09401	161.193	<0.12648	13.1849	2660.24	3.78275	490.659	0.642287	0.118115	0.0487957	<0.068013	1574.33	26.342	33.5977	2.68758	7.21342	0.81726	6.30504	0.577619	0.0344488	0.213287	0.0309964	0.0431249	<0.011381	<0.044095	<0.0083786	<0.024857	<0.01705	13.9823	0.00713368	0.00784998
09 023 g14 - 66	Knob	Plagioclase	Glassy		8.85385	50501.6	84.7259	120046	280479	34.8045	12552.2	44937.4	1.11917	154.248	0.115192	17.1031	2723.26	3.4278	501.061	0.566548	0.193694	0.0285825	<0.055621	1663.25	27.2077	33.99	2.62965	7.53736	0.756729	6.1893	0.305559	0.0282664	0.189031	0.0161998	0.0597339	0.00596797	0.0255312	0.00292852	<0.0048268	<0.011259	14.1528	0.00333723	0.00445629
09 023 g14 - 67	Knob	Plagioclase	Glassy		9.43212	50302.7	82.8385	120654	280479	34.9251	11024.5	44977.7	1.18663	145.971	0.214162	14.7627	2700.49	3.17852	500.644	0.605116	0.151716	0.0172511	<0.050641	1718.27	27.1559	34.1864	2.66602	7.42667	0.73612	6.51518	0.328368	0.0373594	0.130101	0.0249506	0.0556199	0.00749402	0.0159449	<0.0047156	0.00539177	0.00642466	13.6943	0.00714413	<0.0011947
09 023 g14 - 68	Knob	Plagioclase	Glassy		6.95246	50210.6	83.0151	121329	280479	39.3256	13444.4	43897.1	1.35035	208.86	0.258099	14.8587	2680.95	3.91925	525.353	0.753954	0.160829	0.0362679	<0.050417	1522.03	26.0215	34.1059	2.68266	8.0376	0.835308	6.3883	0.323994	0.0529185	0.173587	0.0207422	0.0598982	0.0087277	0.0355319	0.00246925	<0.035101	0.00948463	13.5704	0.0082003	0.00180394
09 023 g14 - 69	Knob	Plagioclase	Glassy		8.0821	49899.2	87.7662	125642	280479	44.5188	10884.1	50661.3	1.43878	138.373	0.245423	18.2834	2778.69	2.86454	527.212	1.04943	0.161879	0.0373703	<0.05438	1294.59	28.7073	39.0928	3.16853	9.0794	1.06572	6.24687	0.402817	0.0586634	0.198162	0.0465543	0.0582986	0.00776941	0.0295829	<0.0089615	0.00555614	0.00884794	13.4863	<0.0079681	0.00734201
09 023 g14 - 70	Knob	Plagioclase	Glassy		7.34609	50933.8	87.166	122436	280479	36.8557	9542.2	47084.5	1.01642	170.264	0.265107	15.5138	2815.55	2.90988	524.034	1.04275	0.396782	0.0792178	<0.056105	1340.57	26.855	37.3961	3.03539	8.36846	1.06607	6.702	0.600381	0.045623	0.239891	0.0354585	0.0646598	0.00387521	<0.03075	<0.0072075	0.0140022	0.0149408	13.8077	0.0190093	0.0052041
09 023 g14 - 71	Knob	Plagioclase	Glassy		8.18872	50331.8	82.5365	120531	280479	42.9469	12007.6	44269.2	1.20063	171.116	0.133	15.4538	2692.45	3.62314	508.012	0.708029	0.124214	0.0306404	<0.053171	1678.41	25.6563	33.0427	2.65395	7.58596	0.715744	6.47212	0.339718	0.0296101	0.163737	0.0157118	0.0546718	0.00386511	0.0340768	<0.0068263	0.0104705	0.00702967	13.8668	0.00323643	0.00432422
09 023 g14 - 72	Knob	Plagioclase	Glassy		7.77177	49750.5	76.5325	117311	280479	45.4118	13061.9	40687.7	0.928118	162.79	0.161018	13.6632	2649.55	4.38034	488.011	0.878938	0.765305	0.101522	<0.061491	1612.34	26.1155	32.9063	2.52829	7.08941	0.717376	6.27697	0.362713	0.0382856	0.184215	0.0291616	0.0421766	<0.0075207	0.0860941	0.00720242	<0.025808	0.00930867	13.9394	0.082074	0.028706
09 023 g14 - 73	Knob	Plagioclase	Glassy		6.62786	52364	82.1687	119636	280479	45.6058	12472.7	43364.7	1.08572	192.116	0.269128	14.9623	2665.87	3.57141	512.373	0.687849	0.100567	0.0359927	<0.054734	1419.6	25.8544	33.7965	2.79016	7.64552	0.861952	6.17129	0.516335	0.0461134	0.13643	0.0270976	0.04442	0.00933815	<0.039337	0.00342875	<0.0048457	<0.0092717	13.854	0.00621946	<0.0012009
09 023 g14 - 74	Knob	Plagioclase	Glassy		8.30567	50919.3	92.0886	128554	280479	38.3831	10969.6	51824.8	1.00414	155.183	0.199183	19.7762	2876.79	2.65102	536.667	0.972647	0.386573	0.0476077	<0.053161	1381.84	29.0773	39.6756	3.26975	9.01115	1.15281	6.53684	0.57888	0.0637507	0.220328	0.0575008	0.0792324	<0.0070141	0.0179102	0.00711137	0.0242042	<0.011308	13.5915	0.0117544	0.00199957
09 023 g14 - 75	Knob	Plagioclase	Glassy		7.41547	50794	86.0172	118954	280479	39.6504	11976.6	43917.6	0.896467	178.982	0.174942	14.6745	2612.89	3.45078	502.732	0.730326	0.147511	0.0308844	<0.053874	1446.66	25.6004	34.3987	2.63044	7.97391	0.845006	6.14474	0.363206	0.0365808	0.19367	0.0223205	0.0343504	<0.0095816	<0.051868	<0.0046106	0.00539252	<0.009229	13.3527	0.00761807	<0.0011958
09 023 g27 - 1	Knob	Plagioclase	Glassy		7.37639	48748.9	141.294	119462	280479	53.655	12533.5	44342.7	1.23609	153.605	<0.11573	20.6369	3450.48	4.49813	561.428	0.769594	2.30503	0.191371	0.0741716	1639	26.6952	32.5666	2.66678	7.47136	0.7336	6.40505	0.389937	0.0431123	0.173867	0.0319381	0.0551907	0.00380332	<0.052782	0.00502253	0.069993	0.0130895	12.0892	0.0741663	0.02112
09 023 g27 - 2	Knob	Plagioclase	Glassy		7.34121	49336.6	159.602	120588	280479	56.5416	13046.9	43567.6	1.43046	175.183	<0.1321	20.1352	3751.5	4.92019	574.939	0.858534	4.05192	0.306439	<0.063048	1727.42	26.903	32.6006	2.57652	7.26895	0.725801	6.40583	0.342809	0.0278207	0.199689	0.0316505	0.0760032	0.00680433	0.0591087	0.00887548	0.106913	0.0226183	12.2577	0.0954242	0.0370552
09 023 g27 - 3	Knob	Plagioclase	Glassy		6.79384	49936.6	137.57	120747	280479	48.6153	12996.9	43741.4	0.984572	172.909	0.158269	17.6846	3239.06	4.15064	573.883	0.563806	2.59102	0.198231	<0.064749	1742.43	25.9484	31.6399	2.51696	7.01289	0.665519	6.37457	0.292606	0.0449518	0.150043	0.0173652	<0.033374	0.00671557	0.0538973	<0.0080956	0.0686839	<0.013519	11.985	0.0353224	0.0155336
09 023 g27 - 4	Knob	Plagioclase	Glassy		5.6802	47541.9	117.533	112341	280479	146.665	11183.5	41205.6	<0.5779	145.078	0.171901	16.4808	3002.92	6.51673	522.088	0.776782	2.57216	0.664097	<0.092881	1504.9	26.0528	35.4541	2.84466	8.22762	0.762612	5.86943	0.479766	0.0748268	0.107208	0.0263122	0.0568864	0.0142261	0.108115	<0.0046685	0.0543456	0.0373259	11.7051	0.134387	0.146429
09 023 g27 - 5	Knob	Plagioclase	Glassy		4.97463	49555	132.581	124854	280479	53.3834	12486.8	46568.2	1.05347	165.883	0.172471	18.3844	3221.47	3.73392	592.238	0.663802	1.41021	0.123001	<0.064537	1779.59	26.6748	33.2214	2.67777	7.05128	0.777428	6.75154	0.40324	0.0471679	0.181008	0.0165034	0.0629062	0.00764653	0.0322523	<0.01137	0.0562845	0.00715155	12.0098	0.0257107	0.0120386
09 023 g27 - 8	Knob	Plagioclase	Glassy		7.75339	49541.7	121.992	122044	280479	41.6961	12076.9	45032	0.752929	153.98	0.125598	17.8979	3025.95	3.38565	570.746	0.593713	<0.059914	0.016685	<0.060215	1627.22	27.1509	33.4605	2.64778	7.20051	0.5784	6.5669	0.393217	0.0418075	0.141737	0.0275462	0.0554937	0.00805968	0.0212138	<0.0014431	<0.0053274	<0.010451	11.531	0.00578757	0.00344971
09 023 g27 - 9	Knob	Plagioclase	Glassy		7.6106	49542.7	119.588	119664	280479	41.8397	12334.8	44162.7	1.05512	154.758	0.107021	16.6505	2924.33	3.4105	574.952	0.574062	0.0482465	0.0155121	<0.058416	1675.16	26.8981	32.5847	2.54446	7.35054	0.720792	6.40402	0.425254	0.0226145	0.166574	0.0268833	<0.032891	<0.0070764	0.044871	0.00734747	<0.019181	<0.0060597	11.3155	0.00205409	0.00192418
09 023 g27 - 10	Knob	Plagioclase	Glassy		7.69885	50540	120.478	121232	280479	41.0248	13058.8	44452.9	0.854368	167.464	0.198786	16.799	3006.89	3.91828	582.985	0.558021	0.10337	0.0329908	<0.055664	1740.96	27.0165	32.8896	2.58102	7.11843	0.725622	6.48842	0.40777	0.0245014	0.128682	0.0179337	0.0438927	<0.0068489	0.0244745	<0.0094803	<0.018566	<0.011059	11.8534	0.00936216	0.0029235
09 023 g27 - 11	Knob	Plagioclase	Glassy		7.71807	51081.4	122.823	123584	280479	39.0917	12407.5	44915.6	0.817393	172.293	0.156077	15.8741	3027.92	3.58799	585.891	0.582865	0.0767575	0.0191521	<0.056263	1709.45	26.5535	33.1041	2.46767	7.39431	0.657769	6.56749	0.347784	0.0422056	0.195708	0.0223012	0.0429167	0.00283047	<0.033843	0.00363678	<0.018992	<0.010372	12.1125	0.0106807	0.0142936
09 023 g27 - 12	Knob	Plagioclase	Glassy		6.99383	48168.8	112.533	114448	280479	45.4799	11556.9	41846.6	<0.55597	150.703	<0.15755	15.102	2805.54	3.84244	552.757	0.539182	0.983973	0.0920648	<0.080096	1624.16	24.6913	30.5914	2.4135	6.6316	0.523994	6.31177	0.483687	0.0377452	0.159892	0.0285478	<0.020581	<0.0067843	0.0733408	<0.011907	<0.036488	<0.023877	11.5926	0.0230013	0.00510908
09 023 g27 - 13	Knob	Plagioclase	Glassy		6.06644	49880.6	120.039	115637	280479	48.1484	11172.3	43834.7	0.899628	148.518	0.138509	18.5545	3018.05	4.57314	543.659	0.666808	0.980172	0.197906	<0.065699	1736.75	25.0558	31.6633	2.73583	7.38757	0.841925	6.18162	0.410082	0.032813	0.239832	0.0322528	0.050207	<0.0089533	0.0333393	<0.0081725	0.0149606	0.0135446	12.2493	0.0671143	0.0492338
09 023 g27 - 14	Knob	Plagioclase	Glassy		6.16587	49632.6	137.407	126427	280479	45.5301	10695.8	50568.7	1.16914	163.129	0.124827	22.3568	3242.64	3.24963	563.134	0.777058	1.51396	0.12727	<0.051472	1503.57	28.6226	36.8192	3.00759	8.09918	0.923098	6.66667	0.561704	0.0479568	0.178446	0.029145	0.070247	0.0143263	0.041588	0.00526052	0.0452963	0.0114242	12.7666	0.0324539	0.0125518
09 023 g27 - 15	Knob	Plagioclase	Glassy		4.79757	48576.3	110.774	123637	280479	44.0886	10582.6	48421.6	0.936923	150.926	0.16731	18.7499	2834.95	3.02966	551.92	0.687923	0.182452	0.0540587	<0.056372	1493.24	27.4062	35.0314	2.77701	7.74458	0.82958	6.7035	0.420297	0.0419882	0.177819	0.0271579	0.0389039	0.00772787	0.0509982	0.0046436	0.00762496	<0.010301	12.6608	0.0222334	0.00946197
09 023 g27 - 16	Knob	Plagioclase	Glassy		5.29734	49341.7	113.947	123280	280479	52.5739	10518.6	49060.6	0.791893	169.866	0.251799	21.3009	2977.22	4.0387	550.624	0.881786	0.727436	0.291047	<0.063399	1645.77	28.4497	37.2719	3.14663	8.69788	0.923013	6.83513	0.562301	0.0304435	0.275852	0.0496264	0.0830873	<0.0087726	<0.042477	<0.010436	<0.045194	<0.016034	12.909	0.0467211	0.0613387
09 023 g27 - 17	Knob	Plagioclase	Glassy		7.78661	48614.7	122.767	121394	280479	40.8676	11611	45933.9	0.724727	152.259	0.130001	17.6476	2928.1	3.36778	562.748	0.537823	0.0719852	<0.012922	<0.051899	1582.87	26.991	33.5188	2.66245	7.60152	0.813026	6.39477	0.430496	0.0406592	0.145265	0.0278911	0.044832	0.00421663	0.0510559	<0.0051096	0.00572271	<0.011332	11.3157	<0.0086543	0.00237007
09 023 g27 - 18	Knob	Plagioclase	Glassy		7.54678	49783.1	123.037	118369	280479	71.5761	11833.5	43759.3	0.978966	146.537	0.196466	17.0247	2948.16	3.46387	563.963	0.534237	<0.074451	<0.023732	<0.06291	1602.74	26.6644	34.2684	2.82201	7.40918	0.903832	6.52513	0.372834	0.0533001	0.209248	0.0276318	0.0883928	<0.011925	<0.066599	0.00314882	<0.032376	<0.013093	11.6164	<0.0027595	0.00964113
09 023 g27 - 19	Knob	Plagioclase	Glassy		7.72446	51658.3	125.266	121726	280479	48.1345	12084	44441.2	0.723289	159.927	0.171443	16.373	2963.5	3.66463	568.612	0.542491	0.0561882	0.0191991	<0.053121	1641.96	26.8776	33.2634	2.59489	7.56019	0.727686	6.29039	0.342656	0.0383385	0.165394	0.0122568	0.0406418	0.00351801	0.0443476	<0.0074544	<0.0051268	<0.010757	11.7181	0.00759902	0.00712528
09 023 g27 - 20	Knob	Plagioclase	Glassy		8.31293	52419.6	114.482	118154	280479	46.1396	14335	41931.9	1.07413	168.796	0.116156	19.0775	2921.12	6.83223	566.654	1.04366	0.513286	0.0766379	<0.05452	1741.86	25.4238	32.1978	2.49646	7.49229	0.884961	6.29914	0.527736	0.0352981	0.253867	0.0364965	0.104803	0.00921662	0.0848145	0.0121549	<0.026999	<0.01218	12.0384	0.0565897	0.0218746
09 023 g27 - 21	Knob	Plagioclase	Glassy		7.98305	48401.8	120.606	116707	280479	49.3163	12199.6	42859.7	0.783624	174.254	0.160092	17.8956	2948.82	4.43964	558.72	0.62266	0.188203	0.0482396	<0.054065	1652.58	25.6169	31.8865	2.48533	7.09487	0.671672	6.34257	0.361972	0.0224902	0.113939	0.0252806	0.0292405	0.00267565	0.0227202	0.00245751	<0.017191	<0.011821	11.7873	0.0237887	0.012199
09 023 g27 - 22	Knob	Plagioclase	Glassy		6.85199	50438.8	109.868	120146	280479	33.3209	11804	43670.3	0.727197	162.473	<0.11487	16.157	2787.09	3.65865	566.232	0.457797	0.061727	0.0212715	<0.060423	1606.81	25.3068	32.7035	2.56121	6.6927	0.606377	6.31044	0.252769	0.0344454	0.13645	0.0288135	0.0299385	<0.0033003	<0.041503	<0.0024251	<0.023233	<0.016335	12.0001	0.00265845	0.00830971
09 023 g27 - 23	Knob	Plagioclase	Glassy		6.83897	48536.9	119.498	124614	280479	36.7114	11303.4	47038.9	0.879846	171.828	0.167931	17.9316	2851.13	3.30403	580.49	0.592703	0.23163	0.0478673	<0.056501	1568.68	27.457	34.4312	2.64536	8.28264	0.89556	6.81019	0.283053	0.0321236	0.141207	0.037467	0.0424611	<0.011341	0.016744	<0.008334	<0.026702	<0.013459	12.061	0.00745447	0.0100981
09 023 g27 - 26	Knob	Plagioclase	Glassy		6.72869	49259.2	141.6	122286	280479	45.5452	11409.5	44446.8	1.1173	162.867	0.202231	17.9713	3058.78	3.42177	558.712	0.663015	2.96717	0.177646	<0.053489	1622.49	26.8679	33.5106	2.63183	7.47332	0.815687	6.373	0.377177	0.0423165	0.174022	0.0174725	0.0416182	<0.0067349	0.0507951	<0.0064322	0.0700659	0.0132793	11.8471	0.0878928	0.0307693
09 023 g27 - 27	Knob	Plagioclase	Glassy		8.0352	50698.6	187.463	127541	280479	53.5186	11920.8	48065	1.58245	188.553	0.157247	22.4569	3800.8	6.25405	589.227	1.17133	6.74495	0.546205	<0.064701	1733.07	29.1194	36.9212	3.09185	8.52231	0.978236	6.84746	0.556844	0.0557065	0.162269	0.0415564	0.131755	0.0111181	0.078112	0.012108	0.191496	0.0271985	12.6416	0.309399	0.0677102
09 023 g27 - 28	Knob	Plagioclase	Glassy		7.49092	50775.9	195.639	121316	280479	49.6489	11417	44786.1	1.35875	170.728	0.211053	20.1576	3900.57	5.06937	563.684	0.708898	6.07894	0.403047	0.0780383	1621.05	26.8459	33.5478	2.63805	7.69518	0.807527	6.41913	0.43938	0.031473	0.196334	0.022319	0.0609991	<0.0066121	0.0698233	0.00854898	0.202474	0.0289308	12.4111	0.180696	0.0485878
09 023 g27 - 29	Knob	Plagioclase	Glassy		8.36759	49753.3	207.422	117918	280479	53.04	12980.5	42637.2	1.40595	207.284	0.269789	24.7505	4075.23	10.401	548.425	1.64922	7.79407	0.824658	0.0855006	1666.91	26.387	33.9909	2.82982	7.74084	0.888645	6.17383	0.488344	0.0497191	0.301697	0.0593073	0.179446	0.0224604	0.128481	0.0186996	0.183512	0.039233	12.8339	0.408832	0.123388
09 023 g27 - 30	Knob	Plagioclase	Glassy		7.22192	49261	189.3	117279	280479	51.7709	12080.7	42548.3	1.39575	190.617	0.206801	20.1505	3625.02	5.89076	554.401	0.778835	5.2088	0.469016	<0.052657	1642.15	25.4173	32.1291	2.45514	7.10234	0.691618	6.33138	0.322958	0.0311237	0.221919	0.0255692	0.0702448	0.0138485	0.0460622	0.00727879	0.177412	0.0273588	12.0837	0.161935	0.0934076
09 023 g27 - 31	Knob	Plagioclase	Glassy		6.75164	50900.6	186.882	124502	280479	53.0665	11266.5	47572.5	1.07223	196.875	0.182242	22.0869	3784.9	4.60443	570.826	0.702818	4.5296	0.359047	<0.055063	1576.58	27.2556	34.8169	2.77108	7.46478	0.820951	6.20487	0.397141	0.0442983	0.158096	0.0272773	0.0533894	0.0020243	0.0577655	0.00347618	0.137535	0.0194266	12.2631	0.077086	0.0903913
09 023 g27 - 32	Knob	Plagioclase	Glassy		6.07082	48334.8	214.287	120801	280479	80.6483	10813.8	46201.5	1.32444	199.581	0.27284	23.9298	4124.94	5.05199	563.341	1.28002	7.21976	0.578745	<0.054825	2594.85	26.5998	34.5645	2.80324	7.90012	0.851141	6.17779	0.500949	0.0506778	0.271393	0.0469473	0.105973	0.0223431	0.112723	0.0170809	0.251852	0.0450918	13.9482	0.212631	0.103572
09 023 g27 - 33	Knob	Plagioclase	Glassy		5.21466	49850.1	138.65	126528	280479	56.3375	10017.9	50789.6	0.738102	174.872	0.158517	21.5676	3152.36	3.44497	558.439	0.826207	1.53361	0.132613	<0.054468	1443.75	27.306	35.3972	2.85313	8.54469	0.916959	6.71642	0.409911	0.051392	0.187595	0.0212123	0.086636	0.00899735	0.0299045	0.0034007	0.0447332	<0.015859	13.2872	0.0378118	0.0374807
09 023 g27 - 34	Knob	Plagioclase	Glassy		4.08021	48278.8	152.13	117913	280479	60.1312	10587.9	46363.3	1.21471	164.784	0.235259	21.2455	3195.61	3.46404	533.229	1.66599	4.00637	0.248581	<0.051581	1640.6	26.6052	34.1786	2.77074	7.99091	0.88829	6.65064	0.615822	0.0698836	0.288884	0.0411326	0.122571	0.0126815	0.0887073	0.0127808	0.136093	0.0193174	13.8322	0.0429716	0.0528082
09 023 g27 - 35	Knob	Plagioclase	Glassy		8.11558	50238	128.739	122463	280479	42.7785	11942.4	46388.5	0.871047	156.851	0.1144	18.2913	2964.61	3.73627	579.815	0.581302	0.227531	0.050636	<0.054319	1647.92	27.6838	34.2772	2.6074	7.47336	0.932978	6.51162	0.408899	0.0436679	0.142019	0.0207643	0.0853192	<0.0069418	0.0306387	0.00206665	<0.024574	<0.011334	12.3984	0.0136823	0.0085349
09 023 g27 - 36	Knob	Plagioclase	Glassy		7.84	49765.5	149.804	120805	280479	46.0393	11708.1	44097.5	1.28392	163.17	0.181484	17.9757	3229.99	3.68646	565.427	0.594083	3.58219	0.182873	<0.05338	1620.18	26.8882	33.2522	2.57833	7.44602	0.648493	6.58745	0.396021	0.0344322	0.137723	0.0231293	0.0496396	<0.0018248	<0.031922	<0.0062967	0.123909	0.0215236	11.9664	0.0452143	0.0103981
09 023 g27 - 37	Knob	Plagioclase	Glassy		7.41458	50342.3	159.238	122032	280479	50.6936	11764.3	45359.5	0.891441	174.347	0.227332	19.4656	3346.31	4.01565	572.487	0.521961	3.43342	0.229501	<0.053438	1621.37	27.4611	33.5862	2.53366	7.25674	0.665908	6.24014	0.331195	0.0376824	0.150549	0.0237649	0.0432348	<0.0097643	<0.040298	<0.001339	0.0994382	<0.013386	12.5833	0.0784756	0.0210521
09 023 g27 - 38	Knob	Plagioclase	Glassy		7.15257	50906.9	138.901	120774	280479	47.6098	13285	42249.4	0.997538	176.386	0.18296	16.7177	3037.02	5.16415	585.764	0.542589	2.12858	0.157165	<0.052503	1889.03	25.2521	30.2504	2.4192	6.47806	0.689719	6.8513	0.260793	0.0347668	0.155578	0.0297975	0.0267597	0.00470209	0.0380161	0.00346612	0.0418101	<0.013134	12.3122	0.0436135	0.013771
09 023 g27 - 39	Knob	Plagioclase	Glassy		6.80565	52479.4	121.859	121546	280479	39.1835	12334.7	44063.6	0.63225	180.749	0.183808	16.7295	2872.79	3.98794	579.078	0.581429	0.174925	0.0330683	<0.050235	1731.14	25.3983	31.3481	2.48269	6.95578	0.737576	6.85681	0.259643	0.0430085	0.111144	0.0265689	0.0421774	0.00528556	0.0288354	0.00146151	0.0179725	<0.013689	11.9489	0.0100291	0.0170396
09 023 g27 - 40	Knob	Plagioclase	Glassy		6.44483	49065.1	125.455	123775	280479	42.498	10949.8	47443.7	0.966331	183.712	0.205628	19.4521	2896.04	4.05404	564.991	0.749631	1.28497	0.130989	<0.048102	1567.69	27.1479	34.5184	2.63601	8.36886	0.705842	6.38747	0.419275	0.0442957	0.192494	0.0251047	0.066462	0.0066418	0.0450767	0.00602935	0.0307189	0.0168592	12.9806	0.0825868	0.0435254
09 023 g27 - 41	Knob	Plagioclase	Glassy		6.87248	49043.4	123.169	124994	280479	41.2442	9318.86	51286.1	0.802307	166.674	0.174161	22.1747	2883.52	2.60926	557.762	0.727706	0.0820297	0.0236229	<0.053043	1356.48	28.8407	37.6185	2.90451	8.75728	0.876216	6.56478	0.455398	0.0448581	0.184218	0.0277661	0.0523789	0.00749558	<0.031072	<0.004729	<0.017442	0.00701136	12.081	0.00527166	0.0165701
09 023 g27 - 42	Knob	Plagioclase	Glassy		5.60917	48908.6	114.43	125847	280479	52.0873	9610.39	52438.6	0.818581	169.568	0.224114	21.7095	2884.55	2.52879	557.547	0.694908	0.0800367	<0.021099	<0.06075	1370.63	28.3543	37.4759	2.96817	7.81638	0.789074	6.64879	0.356499	0.0444101	0.148312	0.0242917	0.0791189	0.0147169	0.0329113	<0.0022414	<0.0082658	<0.015352	12.3395	0.00245568	0.00305841
09 023 g27 - 43	Knob	Plagioclase	Glassy		4.67174	50227.5	109.936	123941	280479	41.3607	9578.62	49391.6	0.971217	163.324	0.204927	20.4294	2737.72	2.81581	547.504	0.825213	0.641363	0.0704814	<0.054006	1484.59	26.0215	34.0716	2.73999	7.88477	0.857507	6.9768	0.461654	0.032808	0.183886	0.013741	0.0628566	0.0102176	0.0362993	<0.0089668	0.0111226	<0.017443	12.9388	0.0128066	0.0230011
09 023 g27 - 44	Knob	Plagioclase	Glassy		7.51693	50266.2	118.843	121493	280479	38.4104	12077.1	45252.8	0.693988	161.933	0.135873	17.6187	2923.61	4.37415	583.476	0.589427	0.190653	0.0486291	<0.056957	1723.54	27.3109	33.4235	2.60772	7.28293	0.713107	6.65049	0.360618	0.0442134	0.189503	0.0240403	0.0756609	<0.0070181	0.0435557	0.00408585	<0.024922	<0.020423	12.3137	0.03052	0.00887545
09 023 g27 - 45	Knob	Plagioclase	Glassy		7.51558	49813.4	117.396	122071	280479	44.8892	11564	45559.9	0.876717	163.872	0.107755	17.2489	2940.6	3.73853	586.724	0.514277	<0.052133	0.0126276	<0.052162	1671.56	27.7699	34.3675	2.64913	7.48198	0.548621	6.68009	0.357581	0.0315267	0.154121	0.0177153	0.0168476	<0.0085046	0.0134278	<0.0073819	0.00566145	<0.0085959	12.2387	0.00451273	0.00140421
09 023 g27 - 46	Knob	Plagioclase	Glassy		7.18381	49040	118.719	121211	280479	38.6137	11640.6	44822.7	0.900553	162.472	<0.10028	17.7251	2930.93	3.47584	575.616	0.472959	<0.050288	<0.014158	<0.057013	1682.32	27.4065	33.0288	2.62603	7.27089	0.786666	6.47721	0.330329	0.0411306	0.111678	0.0214379	0.0364625	<0.0084168	0.0259387	0.00148416	0.00547078	<0.0095952	12.2348	<0.0060881	0.00452154
09 023 g27 - 47	Knob	Plagioclase	Glassy		7.49167	50478.7	120.389	119174	280479	39.3562	13405.6	42519.4	0.710757	187.042	0.237467	23.688	3060.76	10.3839	548.996	1.52273	0.919342	0.187854	<0.051144	1654.85	26.076	34.0524	2.69967	8.19158	0.97251	5.93073	0.495521	0.0556977	0.262117	0.0529952	0.136443	0.0109724	0.140543	0.014782	0.026902	<0.010163	12.5205	0.100699	0.0365903
09 023 g27 - 48	Knob	Plagioclase	Glassy		7.10521	50387.2	161.483	119875	280479	39.8426	11777.7	44530.8	1.05198	182.255	0.152959	19.033	3459.18	4.86826	565.188	0.588799	5.12372	0.219411	<0.048893	1682.67	25.0798	31.3003	2.40569	6.60431	0.720535	6.69967	0.252376	0.0359254	0.14377	0.0236786	0.0549877	0.00529323	0.0256088	0.00928893	0.160351	0.0391816	12.4235	0.0943003	0.0209855
09 023 g27 - 49	Knob	Plagioclase	Glassy		6.73713	48099.7	114.84	122140	280479	42.8544	10298.9	48565	0.910926	164.021	0.149412	21.5014	2896.97	2.95574	554.225	0.674345	0.430352	0.0534574	<0.053722	1488.91	27.0205	34.5579	2.6768	7.45955	0.729849	6.6747	0.370027	0.0382348	0.210969	0.0251638	0.0436722	0.0029528	0.0618842	<0.0073972	<0.0071924	<0.014946	12.3993	0.028925	0.00796897
09 023 g27 - 50	Knob	Plagioclase	Glassy		5.73183	48466.3	117.529	128502	280479	44.1408	9114.21	53323.7	0.758898	170.564	0.146159	22.5142	2986.22	2.36442	558.075	0.818215	0.219817	0.062133	<0.052716	1375.72	29.8365	38.2874	2.98741	8.47623	0.886935	6.84607	0.556537	0.038841	0.245788	0.0220588	0.0537489	0.00729359	0.0336447	0.00205732	0.00947509	<0.010986	12.7316	<0.0077928	0.00234694
09 023 g27 - 51	Knob	Plagioclase	Glassy		7.49382	52248.3	124.437	120777	280479	46.8959	10520.5	45157.1	0.738916	163.518	<0.10784	19.7312	2943.08	5.67785	573.262	0.927502	0.786882	0.118004	<0.05065	1703.62	27.6603	34.4438	2.7657	7.89785	0.756883	6.36915	0.500266	0.0423173	0.218489	0.0288571	0.0898026	0.0125508	0.0931347	0.013229	<0.024155	<0.015756	12.8964	0.0622455	0.0157801
09 023 g27 - 52	Knob	Plagioclase	Glassy		6.82083	51503.2	121.422	125491	280479	40.5099	9558.53	46189.2	0.760306	156.691	0.153383	17.7747	2948.34	3.89383	589.758	0.730415	0.172656	0.0320089	<0.053675	1690.02	28.1227	33.9185	2.70855	7.85308	0.820069	6.44707	0.480389	0.0427732	0.153902	0.0311659	0.0546365	<0.013823	0.0870121	0.00460877	0.00943162	<0.010807	12.2552	0.03107	0.00933996
09 023 g27 - 53	Knob	Plagioclase	Glassy		6.30252	50616.3	126.224	123774	280479	46.984	9959.03	47138.3	0.469092	168.872	0.195717	20.6925	3103.63	5.37014	578.32	0.993143	0.898636	0.124903	<0.05621	1636.86	27.9735	34.4081	2.68568	7.75549	0.86079	6.57712	0.379819	0.0472526	0.163947	0.024653	0.0605821	<0.0068147	0.0639993	<0.0065634	<0.024174	<0.0129	12.3997	0.103653	0.0306398
09 023 g27 - 54	Knob	Plagioclase	Glassy		7.07202	48024.2	120.613	122306	280479	43.176	9446.55	48926.6	0.726164	163.631	0.156097	23.0112	2998.84	5.7577	551.426	1.09687	1.10249	0.207325	<0.051916	1459.89	25.9262	33.4562	2.6895	7.74598	0.815934	6.51343	0.429472	0.056815	0.221265	0.0407486	0.0684617	0.0079645	0.0833475	<0.0081818	0.0276858	0.0119084	11.8424	0.112429	0.0514613
09 023 g27 - 55	Knob	Plagioclase	Glassy		6.60217	51068.5	127.716	126770	280479	47.0299	9031.91	50915.3	0.820029	162.854	0.139939	19.7908	2973.26	2.7529	571.341	0.605921	0.107142	0.0176137	<0.052351	1443.91	26.0982	33.6702	2.62904	6.93486	0.729129	6.53149	0.414539	0.0335545	0.168767	0.0171676	0.0442571	<0.0063481	0.0412874	0.0061437	<0.0173	0.00988353	12.2958	0.00388646	0.00180946
09 023 g27 - 56	Knob	Plagioclase	Glassy		6.66446	48252.5	182.209	124693	280479	56.3518	7764.51	50730.1	1.15979	177.017	0.18759	24.5219	3637.2	2.96564	552.771	0.73902	5.67946	0.293617	0.0706011	1383.07	26.0807	34.4098	2.61919	7.72693	0.717683	6.17797	0.462339	0.0398251	0.227272	0.0338151	0.0525132	<0.011093	0.0642934	<0.0047676	0.200768	0.0337345	12.3938	0.053518	0.0278263
09 023 g27 - 57	Knob	Plagioclase	Glassy		4.78542	49747.1	116.483	123849	280479	38.3735	9397.65	50295.8	0.589921	167.772	0.21599	20.1938	2856.38	2.78311	555.597	0.71042	0.102189	0.019439	<0.051489	1560	26.4037	34.9685	2.70412	7.46453	0.873551	6.83917	0.392729	0.0541532	0.184446	0.0280464	0.0371689	<0.0085605	<0.048571	<0.0092527	<0.0048551	<0.0086807	12.6782	<0.0047599	0.00134227
09 023 g27 - 58	Knob	Plagioclase	Glassy		8.2103	51207.2	125.232	122184	280479	33.5468	10792.1	45619	0.514812	163.982	0.109328	20.3035	2918.46	4.84787	573.708	0.759861	0.298983	0.0503562	<0.054007	1641.1	27.7317	34.8499	2.73038	7.49154	0.799834	6.51453	0.455376	0.0420811	0.256121	0.0224365	0.0570143	<0.010399	0.0363258	0.00405566	<0.024049	<0.012834	12.1394	0.0327167	0.00737957
09 023 g27 - 59	Knob	Plagioclase	Glassy		6.91536	48916.7	114.709	120322	280479	34.6712	9889.04	45063.6	0.701205	157.247	0.131001	17.74	2809.85	4.53573	574.437	0.621824	0.126866	0.0342904	<0.052733	1651.42	27.1836	32.9965	2.51068	7.34144	0.702759	6.46297	0.31345	0.0441749	0.126972	0.0285689	0.0536248	<0.0087744	0.0820927	<0.004987	<0.01836	<0.011023	11.5524	0.013793	0.00550009
09 023 g27 - 60	Knob	Plagioclase	Glassy		5.93955	50871.5	115.036	122125	280479	45.1366	9311.33	44633.2	0.85131	185.315	0.180336	19.9385	3065.85	4.13701	562.289	1.18353	3.46806	0.480368	<0.057688	1643.69	28.1375	34.4932	2.84552	7.6953	0.836669	6.31976	0.378996	0.0514408	0.233902	0.0425501	0.10481	0.00717045	0.13844	0.00886901	0.0936935	0.0331268	12.5676	0.315293	0.0893783
09 023 g27 - 61	Knob	Plagioclase	Glassy		7.30009	49411.3	122.08	127340	280479	40.0353	9791.98	50461.9	0.888098	154.849	0.171726	20.7775	2939.6	3.31153	578.23	0.710279	0.243896	0.0468807	<0.048204	1477.3	26.6047	32.9454	2.64738	7.73866	0.695169	6.30826	0.460462	0.036881	0.181608	0.0234006	0.0636841	0.00693268	0.0368393	<0.0085412	<0.02793	<0.0118	12.0233	0.0170401	0.0046632
09 023 g27 - 62	Knob	Plagioclase	Glassy		7.43128	47526	125.379	128221	280479	42.5754	9324.66	52223.5	0.901606	159.358	0.188545	20.2965	2901.71	2.75525	574.038	0.594826	<0.053658	<0.0095463	<0.045851	1415.92	26.7648	33.9088	2.6834	7.51394	0.699066	6.42563	0.366233	0.0416373	0.158004	0.0234596	0.0316592	0.00337332	<0.032274	0.00299337	<0.0049325	<0.0099235	11.781	<0.0013084	<0.0068875
09 023 g27 - 63	Knob	Plagioclase	Glassy		6.65575	47946.7	118.216	125157	280479	46.4342	9455.04	50508.1	0.425815	163.718	0.257862	20.993	2915.02	2.61205	565.445	0.666176	<0.046037	<0.01346	<0.048521	1382.44	25.9255	34.137	2.66557	8.08188	0.63851	6.40299	0.38267	0.0500623	0.164577	0.0218758	0.0385208	<0.0094149	<0.029959	<0.0069602	<0.0048887	<0.011543	11.8966	0.0014492	<0.001206
09 023 g27 - 64	Knob	Plagioclase	Glassy		5.48629	49834.5	112.889	125939	280479	41.4227	9694.06	51610.6	0.842182	164.214	0.131536	20.4862	2953.66	2.68141	552.625	0.685754	0.0600973	0.0168523	<0.049963	1506.35	26.3028	33.713	2.68971	7.55536	0.946565	6.82162	0.385813	0.0292477	0.162063	0.023679	0.0485469	0.00535306	0.038854	<0.0073135	<0.026962	<0.019504	13.2154	0.00145005	0.00404764
09 023 g27 - 65	Knob	Plagioclase	Glassy		8.48639	48811.7	120.85	122528	280479	40.7773	11635.9	46434.1	0.479057	165.357	<0.10118	19.4767	2961.13	4.39404	573.934	0.64534	0.131065	0.0289779	<0.050552	1639.81	27.4631	34.4668	2.72027	7.65084	0.603485	6.69885	0.307486	0.0476332	0.142793	0.0218542	0.0558312	0.00207446	<0.042079	<0.0064209	<0.018225	0.00671374	12.2321	0.00599162	0.00464584
09 023 g27 - 66	Knob	Plagioclase	Glassy		8.05872	49672.8	117.058	123618	280479	39.0692	11133	46771.3	0.730941	161.377	0.131413	16.9087	2890.73	3.74392	583.224	0.544921	0.143283	0.0122149	<0.059471	1664.13	28.3288	35.0878	2.73423	7.53944	0.67272	6.58157	0.381151	0.0360783	0.134712	0.0243232	0.0530925	0.00298559	<0.043083	<0.0086793	0.00813703	<0.0089631	11.9057	0.00538844	0.00350965
09 023 g27 - 67	Knob	Plagioclase	Glassy		6.98193	49422.6	120.677	126212	280479	40.0535	9401.56	51085.2	0.64793	155.947	0.167723	19.4888	2925.4	2.91629	568.04	0.586478	0.342571	0.0195925	<0.048238	1424.53	26.8486	34.2553	2.63056	7.39311	0.843772	6.54663	0.382147	0.0412802	0.155944	0.0292098	0.0554656	<0.0066999	<0.042297	0.00350004	0.0110695	<0.0099402	11.7354	0.00341924	<0.0012195
09 023 g27 - 68	Knob	Plagioclase	Glassy		5.73073	51760.1	115.324	128462	280479	37.078	9340.93	51798.1	0.622036	166.645	<0.10802	19.963	2884.07	2.60008	572.305	0.713774	0.49192	0.0485017	<0.054444	1489.17	27.1323	35.3416	2.77313	8.04019	0.800197	6.82943	0.402752	0.0403371	0.219959	0.0289807	0.0572308	0.0103809	<0.033244	0.00255544	0.020751	<0.015137	12.8442	0.00648991	0.00975489
09 023 g27 - 69	Knob	Plagioclase	Glassy		4.21375	49190.9	115.969	120719	280479	44.0262	9220.26	48263.6	0.587933	155.139	0.15062	19.4859	2829.99	2.74104	527.278	0.680056	1.76642	0.126573	<0.047016	1465.15	24.848	32.4064	2.47192	7.37692	0.648902	6.65804	0.386132	0.0404985	0.148741	0.0371972	0.0508067	0.0073159	0.0578131	<0.0061621	0.0381885	<0.012702	12.7813	0.0439509	0.0310243
09 023 g27 - 70	Knob	Plagioclase	Glassy		8.41435	50294.7	121.366	122033	280479	44.72	11075.1	45607.6	0.544321	158.031	<0.10388	18.6542	2928.31	3.37357	575.312	0.534001	<0.061281	0.00833306	<0.05343	1600.24	27.5225	34.594	2.5956	7.32777	0.771865	6.49545	0.361865	0.0433103	0.150471	0.0215593	<0.021102	<0.0069478	0.0283059	<0.0088156	<0.0053263	<0.017694	11.8944	<0.0086092	<0.0013106
09 023 g27 - 71	Knob	Plagioclase	Glassy		8.28882	49394.5	121.112	121424	280479	41.2753	11771.1	44720.9	0.650673	165.708	0.153185	18.993	2916.94	5.19598	577.028	0.848127	0.31128	0.0799456	<0.056288	1697.8	27.5247	33.7536	2.70086	7.50344	0.804098	6.54663	0.259363	0.0443074	0.197112	0.0406462	0.0721451	<0.0090021	0.0551469	0.0118589	<0.0051099	<0.010246	11.8358	0.0322243	0.00890166
09 023 g27 - 72	Knob	Plagioclase	Glassy		7.98761	48986.2	120.689	120384	280479	39.2982	11246.4	44750	0.624717	162.893	<0.10117	16.7568	2950.4	3.6843	578.037	0.486978	<0.05867	0.0194624	<0.053168	1686.46	27.8532	34.0221	2.56695	7.63596	0.701647	6.53795	0.331723	0.0183853	0.109565	0.0108093	0.0355949	0.00551271	0.0502891	0.00355947	<0.017773	<0.01053	11.7941	0.00347547	0.00230995
09 023 g27 - 74	Knob	Plagioclase	Glassy		5.92625	51583.6	114.517	132886	280479	79.72	12443.9	48402.8	0.676427	180.255	<0.13807	17.586	2880.55	5.49886	631.105	0.671587	0.332358	0.0712396	<0.06616	1868.69	28.2881	35.0035	2.76016	7.53085	0.685575	7.38218	0.37679	0.0402837	0.143873	0.0432704	0.118375	<0.0046616	0.0761707	0.00897075	<0.042621	<0.012125	12.9841	0.0455553	0.0139693
09 023 g27 - 75	Knob	Plagioclase	Glassy		5.38734	49064.1	128.258	117896	280479	57.0715	13224.1	42584.8	1.01218	181.42	0.193904	25.5994	3344.21	10.4583	540.45	1.62336	3.43437	0.371036	0.0968349	1716.63	26.4983	33.843	2.72219	8.01817	0.981203	6.62359	0.508894	0.0638976	0.296756	0.0568545	0.150676	0.0109132	0.185987	0.0176908	0.129499	<0.016084	14.1939	0.169916	0.0599251
09 023 g27 - 76	Knob	Plagioclase	Glassy		8.5264	50138.2	122.488	121408	280479	63.519	11181.3	45271	0.465186	156.233	0.177064	18.1747	3019.22	3.52108	567.412	0.559373	<0.06258	0.0140082	<0.055482	1599.92	27.563	34.7285	2.70825	7.52354	0.742409	6.71495	0.490389	0.0349	0.172391	0.0223204	<0.026716	0.00629214	0.0204603	0.0065032	0.00571984	<0.010953	11.7685	0.00654075	0.00561812
09 023 g27 - 77	Knob	Plagioclase	Glassy		8.58357	49663	122.242	122125	280479	68.7351	11908.3	44911.2	0.634709	166.703	<0.10449	20.6944	2983.47	5.74831	576.207	0.975171	0.436143	0.0928515	<0.050489	1668.64	27.4927	35.6268	2.82279	7.92169	0.862373	6.35571	0.593766	0.045504	0.244723	0.0331528	0.0727408	<0.010676	<0.033983	0.00750669	0.0172626	<0.01132	11.8237	0.043509	0.0211847
09 023 g27 - 78	Knob	Plagioclase	Glassy		8.80918	50195.4	118.805	121364	280479	64.1316	11371.1	45337.7	0.850619	161.204	0.164196	17.7219	2949.47	4.58588	573.487	0.720307	0.155056	0.0476736	<0.049778	1632.16	27.6734	35.5907	2.71956	7.57237	0.630475	6.44054	0.371614	0.0348872	0.219413	0.0238942	0.0503435	0.00344716	0.0404044	0.0030489	<0.0050454	<0.0098222	11.7428	0.0138842	0.0138425
09 023 g27 - 79	Knob	Plagioclase	Glassy		8.45825	49034	116.414	117127	280479	49.6494	12493.6	42116.2	0.86719	174.352	0.188541	21.1819	3078.54	7.42434	561.419	0.980025	0.278343	0.0675278	<0.051344	1704.62	26.9867	34.0746	2.67603	7.3271	0.78755	6.47871	0.383882	0.0480333	0.247442	0.0363147	0.0682855	0.00807723	0.103218	0.00437632	0.00719999	0.00803334	11.9409	0.0374808	0.0185423
09 023 g27 - 80	Knob	Plagioclase	Glassy		8.15815	50839.9	116.475	121291	280479	50.9619	12812	43477.4	0.650558	177.032	0.150014	20.3841	3094.89	7.76594	578.449	0.809154	0.127732	0.0267594	0.0484963	1777.84	27.4521	33.4982	2.54042	7.39416	0.643562	6.65674	0.293375	0.0491276	0.161153	0.0360931	0.0794023	0.0146247	0.0692204	<0.0084229	0.0131062	<0.015167	12.2423	0.0118384	0.0073441
09 023 g27 - 81	Knob	Plagioclase	Glassy		7.14384	49162	107.342	114551	280479	48.7714	12860.2	41282.5	0.502781	164.006	0.125598	17.9982	2923.63	7.65433	544.98	0.688945	0.173058	0.0254794	<0.046143	1710.84	24.7432	30.9629	2.40953	6.37757	0.649527	6.19428	0.336676	0.035979	0.190922	0.033855	0.0734142	0.00586488	0.0637854	0.00590756	<0.022337	<0.0082323	11.9878	0.00749172	0.00522854
09 023 g27 - 82	Knob	Plagioclase	Glassy		6.8385	50278.7	107.121	117032	280479	58.342	12469.6	41544.9	0.519985	162.893	0.128347	17.5806	2834.2	6.86202	553.78	0.755776	0.434384	0.0460602	<0.047449	1704.4	25.4532	31.0594	2.37839	7.06086	0.704865	6.42958	0.357745	0.0323564	0.158021	0.0324028	0.0816396	<0.0086358	0.146002	0.00690844	<0.018096	<0.01165	12.6701	0.0264721	0.00940556
09 023 g27 - 83	Knob	Plagioclase	Glassy		5.72533	51410.1	121.178	119635	280479	47.3765	12434.4	43725.2	0.792038	166.543	0.157495	19.3399	3260.93	5.19681	569.976	0.554771	1.04445	0.0914625	<0.049403	1739.11	26.6386	32.7675	2.48844	6.75022	0.632185	6.88394	0.334589	0.0389646	0.17917	0.0217799	0.0403182	0.00475615	0.0532728	<0.0064469	0.0291409	0.0198645	13.566	0.0330418	0.013167
09 023 g27 - 84	Knob	Plagioclase	Glassy		8.31687	50338.7	121.453	122359	280479	46.0032	11292.6	45712	0.511481	153.036	0.110357	18.6013	2989.12	3.33822	572.217	0.587276	<0.039007	0.0213318	<0.051729	1601.33	27.7587	34.7755	2.65271	7.59966	0.692391	6.49897	0.392993	0.0493803	0.138363	0.0203881	<0.032804	0.00212757	0.0278259	<0.0051672	<0.024937	<0.01139	11.7016	<0.0013659	<0.0046891
09 023 g27 - 85	Knob	Plagioclase	Glassy		8.95335	49535.1	117.522	122062	280479	49.2181	11757.8	45519.5	0.4576	158.757	0.139818	19.5517	2972.41	4.58805	569.777	0.733281	0.252865	0.0456431	<0.053212	1658.27	27.2145	33.8864	2.51451	7.29669	0.657395	6.39678	0.450314	0.0319367	0.152653	0.0219935	0.0637249	0.00557609	0.0307797	0.00884404	<0.018825	<0.0058875	11.9768	0.0215101	0.00791349
09 023 g27 - 86	Knob	Plagioclase	Glassy		8.04573	50054.1	127.372	121894	280479	45.5078	11302.3	45394.9	0.51244	162.544	<0.10011	17.0472	2973.56	3.75659	576.106	0.635792	0.342898	<0.019855	<0.053513	1674.79	26.4444	33.3097	2.64459	7.42738	0.623648	6.24427	0.404972	0.0271834	0.137653	0.0276912	0.0316141	<0.0067369	0.0300011	<0.0049609	0.00740934	<0.01093	12.139	0.00831079	0.00454631
09 023 g27 - 87	Knob	Plagioclase	Glassy		8.16324	49551.9	116.533	118586	280479	52.914	12308	43016.9	0.580392	168.377	0.130278	16.5709	2892.38	5.72998	573.215	0.555703	0.101425	0.0150319	<0.047747	1774.7	26.0634	32.2696	2.4278	7.09983	0.77288	6.47919	0.309391	0.0291894	0.151826	0.0248047	0.0640915	0.00940154	0.0295962	0.00445118	<0.0049045	<0.012136	11.9832	0.0110946	0.00224328
09 023 g27 - 88	Knob	Plagioclase	Glassy		7.78993	48942.2	121.145	118945	280479	44.6225	13195.2	42759.3	0.655267	175.078	0.142178	21.4842	3092.48	9.54047	565.56	0.947256	0.189659	0.0658278	0.0803327	1776.72	26.8447	33.7711	2.52894	7.34538	0.730433	6.5222	0.47826	0.0494984	0.228935	0.0324679	0.0910796	<0.008529	0.132911	<0.004836	0.00924	<0.0085698	12.862	0.0165789	0.00467624
09 023 g27 - 89	Knob	Plagioclase	Glassy		7.15956	50248.8	119.004	119834	280479	45.4384	12950.2	42899.8	<0.35902	156.825	0.105754	19.3565	2961.99	7.60546	562.151	0.883277	0.512136	0.0457632	<0.047352	1727.73	26.3688	32.3972	2.52555	7.17591	0.710766	6.45517	0.335003	0.0425773	0.190182	0.0285337	0.0751516	<0.0065615	0.120549	<0.0048353	0.014781	<0.013008	12.263	0.0292463	0.0117946
09 023 g27 - 90	Knob	Plagioclase	Glassy		6.53552	49852.7	116.277	117634	280479	43.8741	11857.5	42788.7	0.401361	158.068	0.107997	18.0983	2978.24	5.2935	551.15	0.683664	0.321947	0.0540634	<0.04937	1640.37	26.7077	32.5954	2.44412	6.8758	0.641947	6.44362	0.306188	0.0327126	0.170886	0.0301325	0.0307812	0.00538017	0.0592293	<0.0062283	<0.023015	<0.0095702	12.0495	0.0273184	0.00809538
09 023 g27 - 91	Knob	Plagioclase	Glassy		8.66616	49843.7	127.896	121495	280479	45.4585	10486.1	45334.1	0.661404	153.352	0.148688	17.8383	2996.02	3.39428	558.959	0.652249	0.137516	0.0221604	<0.053239	1546.96	27.413	33.6425	2.59391	7.16474	0.71206	6.03142	0.386546	0.0431323	0.128985	0.0273669	0.0770644	0.0105194	0.0445918	<0.0094659	0.0114627	<0.012687	11.363	<0.001352	<0.0012588
09 023 g27 - 92	Knob	Plagioclase	Glassy		8.69263	48894.2	126.62	121054	280479	42.5804	10967.8	46200.3	0.388843	153.328	0.173758	17.9549	2993.04	3.75015	581.769	0.674297	0.247282	0.0648224	<0.048849	1621.34	27.7367	34.6328	2.6735	7.70803	0.66007	6.72082	0.36672	0.0299191	0.207238	0.027639	0.0371053	<0.0090848	0.020685	0.00623774	0.0134447	<0.013117	11.5602	0.0136567	0.00566049
09 023 g27 - 94	Knob	Plagioclase	Glassy		8.21639	51286.7	118.887	117419	280479	172.679	12645.4	41947.6	0.757345	170.054	0.181968	20.0485	2996.43	6.70758	566.205	1.1245	0.208348	0.0408786	<0.047734	1792.38	27.5733	36.9149	2.53277	9.50466	0.846489	6.43581	0.565952	0.0422266	0.314694	0.0396716	0.0840323	0.0103126	0.0655895	0.0105772	<0.026371	0.00824347	12.3103	0.0458061	0.0543532
09 023 g27 - 95	Knob	Plagioclase	Glassy		7.54812	50210.6	114.5	120830	280479	69.7469	12285.3	43730.4	0.364751	162.317	0.151818	17.8527	2910.22	5.6018	583.032	0.794572	0.271448	0.0608061	<0.053927	1795.19	26.6517	34.3285	2.67964	7.04843	0.669595	6.73663	0.299148	0.0273619	0.150994	0.0322482	0.0677256	<0.0068042	0.0772536	<0.0065369	<0.018549	<0.014991	12.3427	0.0365595	0.0161141
09 023 g27 - 96	Knob	Plagioclase	Glassy		6.74237	49365.8	116.531	122066	280479	51.996	10327.4	47069.7	0.633313	160.36	0.125018	17.6847	3022.87	3.69826	550.44	0.532103	0.176957	0.142584	<0.055683	1506.39	27.9191	35.2845	2.67717	7.656	0.792414	6.4805	0.468897	0.0399467	0.144221	0.0158099	0.0408281	<0.0026292	0.0143589	<0.0057511	<0.0071691	<0.011082	12.5927	0.0197205	0.0223235
09 023 g27 - 97	Knob	Plagioclase	Glassy		8.33524	49326.9	122.956	125659	280479	61.8397	11125.6	45916.7	0.631054	162.824	<0.11827	16.4262	2977.15	3.51343	581.597	0.600501	0.0629439	0.0111719	<0.051896	1661.32	27.7901	35.1327	2.6789	8.04726	0.684091	6.8904	0.390217	0.0424283	0.146867	0.0295814	0.0448264	<0.0068321	0.0202256	<0.011094	<0.018632	<0.016345	11.8997	0.00496136	0.00416298
09 023 g27 - 98	Knob	Plagioclase	Glassy		7.16915	48493	115.918	117044	280479	48.1545	11604.1	41855.7	<0.38879	152.574	0.126137	15.2621	2882.52	4.82133	557.444	0.492536	0.113425	0.0298037	<0.05431	1704.96	26.0712	32.0423	2.35478	6.66998	0.494502	6.48992	0.304294	0.0328888	0.118703	0.0146363	0.0383603	0.0059646	<0.04935	0.00220232	0.0135583	<0.015792	12.3556	0.00929011	0.00866385
09 023 g27 - 99	Knob	Plagioclase	Glassy		7.95247	49053.6	121.945	122778	280479	48.6003	10760.9	46889.5	0.590156	162.331	0.181489	18.1778	3073.15	4.37272	569.614	0.613435	0.483417	0.086003	<0.046365	1580.96	28.4648	35.9867	2.72823	7.61453	0.651853	6.63562	0.387608	0.0378524	0.182903	0.0179389	0.0447234	<0.0089708	0.03398	0.00925437	0.00759624	<0.014497	12.6885	0.0390339	0.0177372
09012fsp - 1	Knob	Plagioclase	Microcrystalline	44.3253	43.0779	51181.9	122.495	121663	285154	53.4584	8634.98	45563.6	<0.21057	132.277	0.142737	19.0806	2532.06	3.42136	593.504	0.618847	<0.040967	<0.0088414	<0.024766	1677.16	27.9909	34.5235	2.67914	7.9014	0.716965	6.18445	0.459917	0.0396576	0.152012	0.0287609	0.0514425	<0.0018021	0.0165018	0.00188879	0.005382	<0.0064648	12.271	0.00225084	<0.0011477
09012fsp - 2	Knob	Plagioclase	Microcrystalline	40.2554	38.6629	51049.2	122.104	120235	285154	50.1524	8765.95	43927.2	0.290237	136.883	0.150107	18.4171	2558.27	3.58528	583.852	0.621438	0.0864924	0.0100979	<0.025048	1690.11	27.4101	33.5902	2.58449	7.71943	0.737535	6.16176	0.375835	0.0356914	0.162154	0.015972	0.0377012	0.00223782	0.0164938	0.00314674	<0.011263	<0.0045616	11.6875	<0.001006	<0.00095599
09012fsp - 3	Knob	Plagioclase	Microcrystalline	40.0759	37.3718	51704.9	115.423	118455	285154	51.4723	9364.59	41317.3	0.225551	147.332	0.18048	16.4051	2441.84	3.99173	588.721	0.513195	<0.04142	0.00944562	<0.022337	1735.54	26.5759	31.7996	2.46851	6.90934	0.693027	6.33797	0.383769	0.0391556	0.112965	0.0148297	0.032702	0.00484794	0.0238173	0.00189368	<0.003862	<0.0060392	11.6849	0.0086622	<0.00092041
09012fsp - 4	Knob	Plagioclase	Microcrystalline	38.2044	36.0205	50147.1	123.561	121920	285154	54.3181	9052.09	42701.1	<0.17074	143.272	0.13516	19.3279	2495.05	4.53218	599.069	0.722014	0.695257	0.120512	<0.020458	1710.16	26.8909	32.9537	2.59208	7.57214	0.698439	6.40012	0.333193	0.041874	0.155863	0.0299265	0.0632571	0.00702709	0.0426396	0.00290645	0.0227271	0.00801255	11.691	0.0560971	0.0163199
09012fsp - 5	Knob	Plagioclase	Microcrystalline	36.2169	36.2612	44381.8	122.442	103133	285154	51.9268	8749.51	36783.2	0.389932	154.303	0.172072	25.0828	2505.17	13.1138	474.151	1.28627	1.78293	0.160517	0.0973898	1595.96	22.732	28.161	2.24424	6.31917	0.768603	5.12728	0.415066	0.0558799	0.248732	0.0431421	0.123631	0.0117932	0.0972091	0.0133375	0.0645981	0.0106931	11.6386	0.166806	0.0409609
09012fsp - 6	Knob	Plagioclase	Microcrystalline	42.516	39.852	49687.7	122.29	117964	285154	53.6046	8050.64	42646.6	0.240011	123.452	0.124559	18.8189	2410	3.08058	550.844	0.550807	0.0571564	0.0235364	<0.030348	1470.26	24.599	30.0146	2.55366	6.96065	0.56874	5.97856	0.449022	0.0327484	0.119935	0.0233821	0.05872	0.00312669	0.0409468	<0.0042648	<0.016216	<0.0086185	11.3978	0.00209385	<0.0017807
09012fsp - 7	Knob	Plagioclase	Microcrystalline	42.1321	38.911	50529.9	124.517	121630	285154	51.2831	8383.47	44918.4	0.223047	127.133	0.111799	18.9309	2365.42	3.18626	580.322	0.564092	0.0621672	0.0169355	<0.024542	1531.15	27.1939	33.2627	2.65083	7.58568	0.751613	6.24459	0.34672	0.0329492	0.147037	0.0261655	0.0296361	0.00399116	0.0195974	<0.003123	<0.0040913	<0.0073836	11.6607	0.00458084	<0.00097409
09012fsp - 8	Knob	Plagioclase	Microcrystalline	46.3585	44.192	50677.5	126.321	125519	285154	48.1924	8287.25	48014.5	0.277424	124.325	0.182931	20.0259	2379.05	3.30581	609.659	0.689195	0.0821686	0.0145105	<0.031449	1680.04	24.5166	31.6036	2.57437	8.26857	0.942905	6.59768	0.421067	0.0354601	0.188335	0.0280694	0.0630894	0.00309637	0.0456043	0.00362904	<0.023909	<0.0053949	12.1331	0.00345436	<0.0017632
09012fsp - 9	Knob	Plagioclase	Microcrystalline	41.5774	37.9641	51142.7	121.13	120870	285154	45.9584	8784.06	42835	0.308249	128.526	0.128715	17.5298	2291.62	3.49959	588.694	0.579286	<0.041875	<0.0087223	<0.024655	1622.14	25.8313	32.0152	2.57703	7.2857	0.682603	6.30849	0.300164	0.0363934	0.140979	0.0212894	0.0543034	0.0078403	0.0102636	<0.0027675	0.00419496	<0.0049327	11.4433	0.00489764	<0.00089291
09012fsp - 10	Knob	Plagioclase	Microcrystalline	42.4655	40.682	50287.8	123.911	121768	285154	44.6979	8333.28	45163.1	0.33308	122.176	0.196137	19.1536	2264.4	3.13012	574.01	0.684169	<0.046328	0.01453	<0.024436	1563.03	25.2054	32.1749	2.59065	7.80626	0.761581	5.99162	0.401418	0.0384076	0.14365	0.0248746	0.0415788	0.00510473	0.0111358	0.00319104	<0.0040724	<0.004784	11.6143	0.00303628	<0.0009689
09012fsp - 11	Knob	Plagioclase	Microcrystalline	42.9086	40.7108	50012.5	128.568	124988	285154	44.8179	7164.49	48819.7	0.240359	139.563	0.273637	21.6919	2311.18	2.52349	571.525	0.80079	0.0759171	0.0405335	<0.027445	1267.57	24.0615	31.9552	2.62978	7.67297	0.832701	6.04201	0.344754	0.0447682	0.162488	0.0256749	0.0679207	0.00643957	0.0402212	0.00329369	<0.0042042	<0.0072612	11.3242	0.016449	0.00409956
09012fsp - 12	Knob	Plagioclase	Microcrystalline	41.4912	39.0606	51848.2	120.631	120767	285154	42.7883	8923.88	43746.4	0.256458	123.03	0.188109	17.6861	2240.5	3.62262	588.321	0.539249	0.0505744	0.0107585	<0.02422	1656.55	26.3174	32.5025	2.53812	7.25915	0.684047	6.38737	0.419224	0.0331487	0.138824	0.0281973	0.0299985	0.00307165	0.0150719	0.00216031	<0.0044129	<0.0075891	11.6224	0.00410894	<0.0010493
09012fsp - 13	Knob	Plagioclase	Microcrystalline	38.9689	37.6834	52854.5	123.259	121732	285154	44.4976	9507.12	43534.4	0.38971	140.953	0.108571	20.7941	2289.93	4.7424	601.126	0.672204	0.853452	0.0816449	<0.037825	1729.14	28.0682	33.9194	2.58084	7.29247	0.642501	6.42052	0.431272	0.0352835	0.156427	0.0249415	0.0373062	0.0052398	0.0257085	0.00687002	0.0233825	0.0130427	12.394	0.0674891	0.0122303
09012fsp - 14	Knob	Plagioclase	Microcrystalline	39.6287	36.7754	51328.1	127.436	121386	285154	40.4328	8117.48	44630.9	0.204233	121.692	0.132922	18.8847	2219.25	2.9607	570.052	0.54789	0.053453	0.015265	<0.027614	1520.54	25.2885	30.8643	2.42492	6.92269	0.574221	6.08494	0.327502	0.0370785	0.161012	0.0224456	0.0326975	0.00451375	0.0221428	0.00317471	<0.01441	<0.0069828	11.7332	<0.0051002	<0.00096367
09012fsp - 15	Knob	Plagioclase	Microcrystalline	41.2055	39.5299	50370.7	122.268	122991	285154	48.005	8213.34	46192.6	0.234522	150.166	0.150995	19.0542	2902.67	3.16934	575.345	0.633671	<0.05473	0.0159189	<0.028298	1542.95	27.1018	33.8624	2.67253	7.76084	0.823427	6.25396	0.318821	0.0347962	0.151915	0.0252907	0.0602783	0.00563899	0.00828179	0.00197717	<0.0040431	<0.0057228	11.7693	0.00337249	0.00107152
09012fsp - 16	Knob	Plagioclase	Microcrystalline	41.6218	39.2724	49937.1	124.352	123291	285154	50.4737	7834.5	47393.5	<0.22184	164.915	0.316418	20.3113	2876.67	2.86259	569.441	0.626761	0.101145	0.0219329	<0.028022	1461.32	21.7758	29.0703	2.40373	7.23016	0.887843	6.05098	0.354078	0.0390768	0.184961	0.0222487	0.0620856	<0.0020195	0.0184246	0.00369503	0.00603479	<0.006752	11.5587	<0.0013424	<0.0012797
09012fsp - 17	Knob	Plagioclase	Microcrystalline	40.4687	39.6761	50407	123.175	121279	285154	52.5304	8257.34	45010	0.302665	140.75	0.221081	18.9451	2911.28	3.28206	572.535	0.699098	0.182074	0.0345966	<0.028023	1523.64	23.062	29.4862	2.41213	7.15801	0.737126	6.09752	0.452681	0.0318298	0.168723	0.029523	0.0378124	0.00591074	0.0260459	<0.0030781	<0.014833	<0.0054591	11.4093	0.0157187	0.00412075
09012fsp - 18	Knob	Plagioclase	Microcrystalline	41.1264	39.2478	50148.9	124.756	119799	285154	48.9934	8352.17	43795.6	<0.23187	140.213	0.120468	20.1126	2973.95	3.37242	567.059	0.59415	0.0805994	0.0552931	<0.031046	1572.32	24.1121	29.9608	2.38825	7.18345	0.78404	5.93516	0.309475	0.040899	0.141914	0.0273535	<0.024907	<0.0026666	0.0291983	<0.005716	0.0159421	<0.0082632	11.7887	0.00462665	0.00441093
09012fsp - 19	Knob	Plagioclase	Microcrystalline	41.2003	38.0722	50681.4	125.375	122526	285154	49.871	8238.8	45229.5	0.221381	145.54	0.228397	19.5414	2886.06	3.17897	571.652	0.706921	0.0901896	0.014655	<0.02732	1495.11	24.2871	30.3599	2.60764	6.85599	0.847131	6.09858	0.332069	0.0319932	0.138492	0.0304116	0.0533558	0.00506596	0.0165386	<0.0031228	<0.0040386	<0.0062718	11.5623	0.00636589	0.00678368
09012fsp - 20	Knob	Plagioclase	Microcrystalline	44.7336	39.7031	50226.2	122.702	122326	285154	49.0834	8208.47	45310.9	0.342924	144.678	0.122474	19.5741	2856.8	2.97831	569.434	0.654236	0.0556348	0.0127633	<0.027022	1478.34	25.6761	32.0336	2.5394	7.1577	0.704658	6.05214	0.355831	0.0391998	0.139546	0.0315058	0.0463396	0.00484793	0.0178066	0.00127561	<0.0043487	<0.0061433	11.5941	<0.002949	<0.0010318
09012fsp - 21	Knob	Plagioclase	Microcrystalline	39.6849	37.5783	51787.3	117.007	118362	285154	50.2041	9494.35	40950.2	0.331865	149.115	0.155295	16.4544	2856.98	3.62279	583.967	0.382474	<0.042272	0.0134297	<0.0259	1791.65	26.6409	31.7676	2.38813	6.90415	0.637429	6.45157	0.297606	0.0247883	0.0738463	0.0144071	0.043235	<0.0019958	0.029143	<0.0050585	<0.0053383	<0.0068055	11.6741	<0.0013283	<0.0012667
09012fsp - 22	Knob	Plagioclase	Microcrystalline	40.642	38.3412	48484.1	129.147	120307	285154	53.9203	7341.82	46066.4	0.348854	226.042	0.14352	20.1157	2933.55	2.6059	540.761	0.791983	0.214969	0.0305713	<0.031844	1344.61	24.8545	33.2831	2.77332	8.12464	0.819513	5.86912	0.576083	0.0374846	0.204144	0.0280178	0.0365678	0.00890002	0.0526737	0.00251579	<0.01826	<0.0088726	10.9023	0.00795556	<0.0020357
09012fsp - 23	Knob	Plagioclase	Microcrystalline	42.1032	40.4084	51184.5	123.372	125481	285154	41.3495	8243.81	47897.5	0.281282	142.504	0.112147	19.9641	2896.19	3.0478	599.472	0.641738	0.0557676	0.0276176	<0.029971	1514.52	28.7495	35.1816	2.83889	8.09612	0.847693	6.41815	0.460907	0.0511234	0.149692	0.0206727	0.038428	0.00579358	0.0236493	0.00203326	<0.019845	<0.0086864	11.6056	0.00192926	<0.0016457
09012fsp - 24	Knob	Plagioclase	Microcrystalline	41.2598	40.0358	51159	124.571	124160	285154	45.5644	8303.04	46473.2	0.295931	149.878	0.101774	19.3777	2947.69	3.01144	590.983	0.619529	<0.054885	0.0115941	<0.035005	1558.92	28.32	35.1493	2.69999	8.23294	0.849363	6.24468	0.471257	0.0427871	0.122489	0.0340179	0.0393003	<0.0071652	0.031434	0.00360359	<0.0092157	<0.0092568	12.0167	<0.002294	<0.0021881
09012fsp - 25	Knob	Plagioclase	Microcrystalline	39.2759	38.425	50440.1	122.639	120373	285154	38.7072	8457.12	44286.7	0.272577	146.158	0.147616	18.495	2881.7	3.08531	572.683	0.617437	0.0623689	0.0161625	<0.026903	1520.58	27.2684	33.7193	2.66693	7.75789	0.688148	5.93703	0.407252	0.0305234	0.161396	0.0215329	0.0272375	0.00444643	0.0217829	0.00273137	<0.011764	<0.009459	11.7692	0.00259238	<0.00094784
09012fsp - 26	Knob	Plagioclase	Microcrystalline	38.1396	37.3759	51609.8	122.534	120000	285154	43.2564	9131.71	43440.1	0.251665	147.935	0.154872	18.2068	2905.85	3.48645	575.599	0.555157	<0.04476	0.0125554	<0.025989	1603.95	27.1227	32.9767	2.63698	7.75803	0.774674	6.10772	0.352957	0.0284287	0.130744	0.0164301	0.0255385	0.00257841	<0.023473	<0.0042542	<0.012826	0.00164541	11.8906	0.00128893	<0.0010997
09012fsp - 27	Knob	Plagioclase	Microcrystalline	38.5496	39.2847	51374.9	127.577	123815	285154	43.6721	8610.38	46161.6	<0.22222	147.71	0.139846	19.5377	3028.97	3.06969	584.493	0.64363	0.0547728	0.013885	<0.032067	1542.6	26.6514	33.1727	2.67642	7.49548	0.837104	6.39272	0.458481	0.0318746	0.22641	0.0157365	0.0423254	0.00649869	<0.01068	0.00285222	0.00870056	<0.0057927	11.8331	<0.0045371	<0.0013864
09012fsp - 28	Knob	Plagioclase	Microcrystalline	41.7851	39.6409	51251.6	122.327	119228	285154	40.9417	9292.29	43050.7	0.242472	122.617	0.143808	17.638	2864.06	3.57176	579.269	0.492409	<0.049751	0.0107132	<0.02963	1702.24	26.8115	31.8168	2.60623	6.61064	0.628969	6.14866	0.281953	0.0255903	0.157038	0.019174	0.0409109	0.00970615	0.041615	0.00213011	0.00487351	0.00553718	11.7726	0.00121359	<0.0010356
09012fsp - 29	Knob	Plagioclase	Microcrystalline	43.0857	40.8567	50386.7	121.27	121093	285154	40.3906	8722.81	45051.2	<0.21299	150.808	0.116501	18.2737	2822.89	3.43306	574.634	0.571398	0.062783	0.0114571	<0.030135	1558.46	26.5529	32.9415	2.53728	7.41631	0.73811	6.08037	0.399559	0.0298334	0.189989	0.0225472	0.040262	<0.0018542	0.0237048	<0.0043979	0.00740363	<0.0080824	11.3002	<0.0012369	<0.0031637
09012fsp - 30	Knob	Plagioclase	Microcrystalline	39.3468	36.6013	53616.3	118.19	121190	285154	41.0772	9442.7	42341.3	0.507844	158.136	0.156834	17.2121	2885.83	3.7346	596.991	0.490909	0.171236	0.0251113	<0.037431	1763.61	24.0389	28.9467	2.17746	6.91761	0.636818	6.38676	0.358585	0.0374206	0.0972891	0.00933173	0.0280734	<0.010371	<0.020058	<0.0059935	<0.010964	<0.011948	12.0078	<0.0056932	0.00776981
09 012 Knob g37 - 1	Knob	Plagioclase	Microcrystalline		40.0909	49667.5	122.421	121542	280479	35.6929	10134.7	47689	0.615184	150.924	0.184646	19.5399	2861.23	3.02201	572.362	0.634595	0.0532212	0.0162972	<0.057161	1467.82	25.5928	31.8117	2.52249	7.00923	0.76418	6.35277	0.376779	0.0398345	0.121368	0.0231809	<0.027634	<0.010673	0.0431382	<0.0085391	<0.031815	<0.011786	11.7461	<0.0017111	<0.0016464
09 012 Knob g37 - 2	Knob	Plagioclase	Microcrystalline		39.2134	49204.4	170.551	121779	280479	36.9895	10320.3	47335.5	0.754822	150.097	0.176142	22.1781	3262.74	3.57392	570.54	0.754733	0.30622	0.0725589	<0.053094	1482.89	26.363	32.592	2.58812	7.32587	0.562005	6.53432	0.465088	0.0354838	0.167634	0.0298635	0.0564313	<0.010316	<0.033972	<0.011569	<0.030739	<0.016899	11.4327	0.171342	0.00771129
09 012 Knob g37 - 3	Knob	Plagioclase	Microcrystalline		40.0338	49702.7	164.332	121641	280479	38.494	10256.9	47514.9	0.658757	149.938	<0.10541	22.2307	3250.78	3.67141	571.822	0.678524	0.241117	0.0374105	<0.054527	1460.37	25.618	31.5668	2.58323	7.4632	0.679129	6.5438	0.371335	0.0313996	0.15113	0.0222415	<0.039775	<0.011172	0.0585111	<0.0094065	<0.035016	<0.011715	11.3738	0.0702103	0.0130814
09 012 Knob g37 - 4	Knob	Plagioclase	Microcrystalline		40.0623	50167.6	130.329	125024	280479	45.9658	9816.94	49839.4	<0.41232	202.91	0.188326	20.4391	2958.76	3.1488	576.83	0.63402	0.0754695	0.0209326	<0.0538	1428.74	22.0985	28.6006	2.32607	6.78437	0.898961	6.5205	0.385685	0.0370896	0.117948	0.0257352	0.0400719	<0.010144	<0.049812	<0.011223	<0.030087	<0.011804	11.5105	0.00894241	<0.0017771
09 012 Knob g37 - 5	Knob	Plagioclase	Microcrystalline		39.7448	49213.2	127.717	125063	280479	45.5857	9295.37	50232.5	0.562016	165.346	0.144964	19.9814	2835.63	2.75555	579.326	0.652518	<0.057354	<0.019397	<0.0484	1398.51	24.7721	31.7189	2.55547	6.87535	0.739661	6.55085	0.46722	0.0388879	0.201578	0.0335031	0.0501061	0.00915115	<0.034717	<0.008467	<0.028078	<0.01245	11.3075	0.00185876	0.00179018
09 012 Knob g37 - 6	Knob	Plagioclase	Microcrystalline		38.7359	49778.2	134.166	127905	280479	44.3763	9218.67	51596.4	0.528474	162.519	<0.12422	21.233	2855.81	2.65353	589.927	0.667188	<0.064489	0.0134575	<0.056505	1396.25	25.9168	32.866	2.71181	7.7568	0.658261	6.37214	0.40266	0.03982	0.165035	0.0423381	0.0625631	<0.0091507	<0.035112	<0.0076385	<0.028392	<0.015885	11.3053	<0.0051881	<0.0016195
09 012 Knob g37 - 7	Knob	Plagioclase	Microcrystalline		40.8697	49610.2	121.604	123069	280479	38.1521	10199.9	47923.7	0.697192	155.697	0.158871	19.6708	2748.99	3.35153	580.958	0.566036	0.0727317	0.0131936	<0.051533	1520.92	27.3148	34.0771	2.67479	7.45052	0.67082	6.72105	0.390084	0.0318515	0.144294	0.0146762	0.0361755	0.00604125	0.0296733	<0.0060404	<0.031904	<0.013914	11.5421	0.00250516	<0.0016191
09 012 Knob g37 - 8	Knob	Plagioclase	Microcrystalline		40.137	50249.4	127.096	123829	280479	33.416	9998.88	47767.6	0.762022	153.835	0.219355	19.3753	2832.9	3.28301	572.016	0.92658	0.107631	0.0254425	<0.051138	1477.64	26.9901	34.7077	2.61054	7.74747	0.722549	6.46814	0.392218	0.0482199	0.194015	0.0494634	0.0470184	<0.0096961	0.082336	<0.0085053	<0.025748	<0.01538	11.2776	0.0162184	0.00223272
09 012 Knob g37 - 9	Knob	Plagioclase	Microcrystalline		41.615	51249.8	119.207	120023	280479	39.6365	10410.7	45789.5	0.761367	149.394	0.148617	19.8534	2793.64	3.38731	568.093	0.613206	0.0565268	<0.016254	<0.053559	1518.26	26.0486	33.2043	2.59729	7.40837	0.542714	6.36941	0.417159	0.0395469	0.13895	0.0272178	0.0397604	<0.01335	<0.031299	0.00601485	<0.016914	<0.0096709	11.6163	<0.005898	<0.0014906
09 012 Knob g37 - 10	Knob	Plagioclase	Microcrystalline		41.781	48341.8	122.736	121822	280479	37.3282	9065.27	48695.4	0.522209	148.779	0.174963	19.7411	2699.04	2.94853	559.94	0.60588	<0.053137	0.0178346	<0.04781	1401.37	24.9038	31.7327	2.54465	7.05732	0.650002	6.14107	0.43961	0.0283666	0.180844	0.0151984	0.0431338	0.00831018	<0.047143	<0.0058788	<0.017035	<0.015247	11.12	<0.0069629	<0.0014554
09 012 Knob g37 - 11	Knob	Plagioclase	Microcrystalline		41.5218	48651.7	124.728	122659	280479	42.1365	9098.92	49198.4	0.599455	204.098	0.234183	20.5063	2770.09	2.89105	569.602	0.670113	<0.06505	0.0125154	<0.046908	1386.38	21.2172	28.4472	2.29009	6.92935	0.642693	6.37474	0.363949	0.0386709	0.113824	0.0241825	0.0568847	0.00983115	<0.031444	<0.0076511	<0.0055925	<0.013052	11.28	<0.0046439	<0.0014749
09 012 Knob g37 - 12	Knob	Plagioclase	Microcrystalline		41.6493	50406.1	132.019	124182	280479	36.8434	8875.94	50952.7	0.725886	167.51	0.220147	21.9505	2807.45	2.92272	567.467	0.706709	0.0711349	0.021081	<0.048224	1359.96	23.4218	30.9159	2.46309	7.02285	0.756043	6.30818	0.34981	0.0419786	0.161611	0.0245787	0.0555821	<0.0082418	<0.047252	<0.011312	<0.021861	<0.0098149	11.449	0.00287206	<0.0014867
09 012 Knob g37 - 13	Knob	Plagioclase	Microcrystalline		38.0673	49471.4	137.202	120965	280479	43.8856	8652.53	49639.1	0.601457	158.454	0.127867	21.616	2853.33	3.11391	544.862	0.796364	0.192876	0.0401594	<0.051499	1308.46	23.8818	31.7754	2.51143	7.61288	1.0396	6.2119	0.356136	0.0413432	0.248052	0.0374936	0.0738558	<0.0080832	0.0613008	0.0104949	0.00837744	<0.011042	11.5538	0.0401151	0.0149298
09 012 Knob g37 - 14	Knob	Plagioclase	Microcrystalline		42.8274	51435.2	194.127	121222	280479	42.6208	10442.7	47260.9	0.926232	158.793	0.180567	26.0844	3373.9	4.00719	573.042	1.04554	0.579112	0.134222	<0.050721	1531.33	27.2085	34.9886	2.76373	7.80406	0.742865	6.44356	0.436846	0.0426552	0.215424	0.0436528	0.103673	0.0141272	0.129443	0.0186246	<0.025407	<0.016056	11.6438	0.318193	0.0168717
09 012 Knob g37 - 15	Knob	Plagioclase	Microcrystalline		42.6039	50343.4	126.891	121987	280479	41.735	9961.39	47927.9	0.591118	157.328	0.205198	20.3343	2721.04	3.46699	572.203	0.623925	<0.051869	<0.013686	<0.044636	1499.16	26.8542	34.3829	2.65894	7.82391	0.579362	6.39771	0.375491	0.0324089	0.198164	0.0172266	0.0499905	<0.010547	0.0465537	0.00598652	<0.030591	<0.01338	11.7858	0.00171812	<0.0014834
09 012 Knob g37 - 16	Knob	Plagioclase	Microcrystalline		41.7147	49746.5	121.737	120386	280479	39.1178	10090.6	46304.6	0.802726	152.005	0.248677	18.8518	2642.04	3.32145	565.816	0.601216	0.0538315	0.0233401	<0.049104	1504.53	25.9262	32.8758	2.59829	6.93027	0.747659	6.13411	0.380709	0.0310798	0.151637	0.0276688	0.0599742	<0.010413	<0.039146	<0.0074606	<0.024622	<0.014702	11.5179	<0.004522	<0.001438
09 012 Knob g37 - 17	Knob	Plagioclase	Microcrystalline		40.3349	49812.3	132.335	122979	280479	37.0879	10198.6	46663.3	0.756124	158.542	0.151774	19.7899	2704.95	3.38775	566.362	0.594357	0.100268	0.0164028	<0.043733	1481.72	25.8089	33.3622	2.62465	7.1807	0.947272	6.30025	0.373363	0.0481812	0.181404	0.0280259	0.0508038	0.00662068	<0.029686	<0.007208	0.0175385	<0.012238	12.0803	<0.0043816	<0.0014152
09 012 Knob g37 - 18	Knob	Plagioclase	Microcrystalline		41.3082	49318.8	121.416	115488	280479	38.2905	9045.4	45477.1	0.640638	150.825	0.158144	19.5314	2576.16	2.91527	546.226	0.555205	<0.052891	0.0189589	<0.039884	1401.19	24.8697	32.445	2.37819	6.9287	0.705377	5.86797	0.408067	0.0299129	0.195956	0.0299511	0.0660882	<0.0057764	<0.042125	<0.0081041	<0.0051926	<0.0087133	11.2448	<0.0041904	<0.004048
09 012 Knob g37 - 19	Knob	Plagioclase	Microcrystalline		41.0835	51421.3	132.559	124225	280479	35.0989	8813.68	50894	0.856598	167.069	0.193417	21.5705	2701.03	2.8794	570.157	0.669489	<0.0671	<0.013902	<0.0503	1369.96	23.617	32.0318	2.46259	7.12424	0.704954	6.38241	0.434673	0.0481557	0.150232	0.0203639	<0.032323	0.0134853	0.0494072	<0.0096906	0.0122762	<0.015157	11.5087	0.003363	<0.0014536
09 012 Knob g37 - 20	Knob	Plagioclase	Microcrystalline		39.6827	49482.6	126.721	117417	280479	42.2289	9045.54	46561.7	0.810799	186.04	0.131195	19.4842	2614.65	3.1701	547.978	0.57521	0.0860751	<0.01427	<0.047513	1392.35	20.0848	26.3452	2.12668	6.13448	0.55069	6.14053	0.301346	0.0300523	0.146133	0.0270674	<0.030341	<0.0077259	<0.049503	<0.0085055	<0.016048	<0.01222	11.9143	<0.0055987	<0.0014424
09 012 Knob g37 - 21	Knob	Plagioclase	Microcrystalline		39.8976	51450.4	132.89	122750	280479	38.4845	8902.79	49654.3	<0.38034	163.265	0.121419	21.9547	2745.54	2.83571	558.234	0.643222	0.0651123	0.0167263	<0.048755	1356.72	24.0868	31.3998	2.44751	7.04835	0.717093	6.11195	0.488518	0.0479488	0.148375	0.0180401	0.063669	<0.008073	<0.031101	<0.005781	<0.01674	<0.01483	11.7371	0.00628635	<0.0014826
09 012 Knob g37 - 22	Knob	Plagioclase	Microcrystalline		36.945	49130.7	134.229	121544	280479	42.7595	8611.53	48656.2	0.451491	155.46	0.199412	20.7108	2749.41	3.11551	556.908	0.806215	<0.059218	<0.016123	<0.04808	1330.29	24.0279	31.6629	2.50712	7.23148	0.724081	6.17192	0.497288	0.0289851	0.156774	0.0208076	0.0233244	<0.0080905	0.0427369	0.00339612	<0.0214	<0.012833	11.0761	0.00229059	<0.0014858
09 012 Knob g37 - 23	Knob	Plagioclase	Microcrystalline		43.3835	53072.1	124.439	121347	280479	34.7202	10329.4	45428.1	0.923791	155.675	0.160323	18.5728	2745.52	3.56862	572.615	0.566639	0.0628377	<0.010791	<0.052079	1581.78	27.1587	34.1737	2.66306	7.46438	0.712381	6.34197	0.400218	0.0312579	0.176968	0.0200839	0.0434647	<0.012879	<0.032094	<0.0069691	<0.0056881	<0.015856	11.8533	0.00754564	<0.0015063
09 012 Knob g37 - 24	Knob	Plagioclase	Microcrystalline		42.5545	49238.4	129.057	119733	280479	31.5299	9807.07	46112.9	0.647759	155.462	0.198607	19.1822	2707.39	3.36529	561.578	0.602439	0.0926954	0.0184217	<0.048396	1493.84	27.0067	34.4538	2.65725	7.23103	0.767269	6.289	0.386001	0.0314261	0.159934	0.0181846	0.0397153	<0.0062206	<0.039	<0.0066198	<0.0055022	<0.014577	11.7154	0.00392954	<0.0014571
09 012 Knob g37 - 25	Knob	Plagioclase	Microcrystalline		40.4109	48604.3	128.001	119333	280479	34.1595	9607.48	47321.2	0.807271	152.994	0.204012	19.2243	2690.39	3.32268	555.933	0.605072	0.0497219	0.021492	<0.043396	1438.91	26.9991	34.7265	2.68078	8.07535	0.669771	6.09357	0.469936	0.0293488	0.210692	0.0390149	0.0728996	0.00816142	0.0401107	<0.007228	<0.016041	<0.014654	11.4203	<0.0056012	<0.0014208
09 012 Knob g37 - 26	Knob	Plagioclase	Microcrystalline		43.2983	50986.8	130.501	121648	280479	30.5715	9902.26	46336.4	0.739398	154.679	<0.1027	19.6841	2759.97	3.46272	564.814	0.634501	<0.054947	<0.013043	<0.044678	1505.01	26.1322	33.6	2.56103	7.4566	0.630034	6.23312	0.357859	0.0395994	0.101217	0.0281368	0.0487073	<0.0090196	<0.038024	<0.0055335	<0.0053636	<0.014212	11.5665	<0.0014679	<0.0014205
09 012 Knob g37 - 27	Knob	Plagioclase	Microcrystalline		42.0727	49346	126.857	116598	280479	31.7853	9558.53	44816.3	0.661595	152.118	0.152078	18.6137	2694.14	3.35837	546.762	0.585276	0.0777583	0.0164509	<0.046897	1437.95	24.5703	31.4968	2.37044	6.59454	0.586643	6.09156	0.379795	0.031014	0.161613	0.026319	0.029641	0.00946136	<0.043451	<0.0063214	<0.030918	<0.012562	11.1503	<0.0014128	<0.0013675
09 012 Knob g37 - 28	Knob	Plagioclase	Microcrystalline		41.1133	50670.8	133.453	123415	280479	35.4638	8873.45	48974	0.779736	154.74	0.188047	20.7839	2844.81	3.00267	559.584	0.660355	0.0846134	<0.013299	<0.045881	1386.32	25.5593	32.1574	2.57574	6.68139	0.675445	6.09569	0.399976	0.0416929	0.126174	0.0327439	0.026833	0.0145954	<0.038749	<0.0073695	<0.0053722	<0.010095	11.7677	<0.0014699	<0.0014229
09 012 Knob g37 - 29	Knob	Plagioclase	Microcrystalline		42.5548	50071.7	141.679	123760	280479	42.0042	8652.73	50944.3	0.627901	200.293	0.159424	22.3766	2954.61	2.71138	566.699	0.665011	0.0834915	<0.019497	<0.046189	1336.91	22.2366	30.2466	2.48021	6.62116	0.700967	6.28139	0.616689	0.0318976	0.147412	0.0260108	0.0779452	<0.0062272	<0.030606	<0.0066026	<0.029903	<0.013071	11.1659	0.00341831	<0.0014802
09 012 Knob g37 - 30	Knob	Plagioclase	Microcrystalline		41.123	50994.1	130.907	122517	280479	42.1986	9340.03	48095	0.926622	181.419	0.20267	19.7751	2885.53	3.27279	559.078	0.675452	0.122944	<0.016849	<0.047737	1400.18	20.8658	27.7326	2.29626	6.6005	0.761652	6.23491	0.444437	0.0355767	0.164338	0.0163483	0.0445427	<0.0079602	<0.039124	<0.0093417	<0.021041	<0.017139	11.4317	0.00168699	<0.0014613
09 012 Knob g37 - 31	Knob	Plagioclase	Microcrystalline		39.2619	50340.2	136.194	123516	280479	38.6377	9357.35	49994.3	0.747881	161.738	0.17037	21.7493	2939.68	3.24745	571.976	0.628516	<0.067645	0.0157663	<0.049486	1395.4	24.4572	32.4225	2.53413	7.14454	0.736988	6.21474	0.319634	0.030395	0.200019	0.018074	0.0461817	<0.0082528	0.0490777	<0.0068732	0.00852589	<0.014169	12.1103	0.00349751	<0.001515
09 012 Knob g37 - 32	Knob	Plagioclase	Microcrystalline		42.3661	50969.9	130.243	118332	280479	35.9208	10577.1	45334.5	0.85184	156.515	<0.1145	18.4613	2821.44	3.53218	570.454	0.586827	<0.069715	<0.013839	<0.048958	1580.66	27.5159	34.1127	2.69314	7.44538	0.623623	6.26505	0.341688	0.0315475	0.098512	0.0157542	0.0489237	<0.010748	<0.031719	<0.0090548	<0.028407	<0.015591	12.0396	0.00174395	<0.0015111
09 012 Knob g37 - 33	Knob	Plagioclase	Microcrystalline		42.9171	49358.8	128.533	118374	280479	34.7995	10209	45622.4	0.894317	150.245	0.114612	18.1375	2776.53	3.23313	563.267	0.641262	<0.058525	0.020553	<0.043845	1518.1	26.8689	34.2069	2.65205	7.46377	0.693282	6.3209	0.537957	0.0427921	0.15324	0.0210109	0.0468572	0.00699489	0.0496608	0.00681097	<0.024951	<0.013415	11.4958	<0.0015068	0.00163239
09 012 Knob g37 - 34	Knob	Plagioclase	Microcrystalline		42.209	50671	128.565	122059	280479	40.0712	9927.67	47481.9	0.639202	154.138	0.139571	19.4598	2861.36	3.39198	569.566	0.712444	0.0831706	0.0225735	<0.046397	1497.71	27.3347	35.2197	2.61843	7.72265	0.775994	6.30264	0.41607	0.0372014	0.201424	0.0291387	0.0586025	<0.0093541	0.0462431	0.00692993	<0.0055589	<0.015636	11.4695	<0.0045434	<0.0014727
09 012 Knob g37 - 35	Knob	Plagioclase	Microcrystalline		43.5359	51042.4	134.035	123265	280479	39.4786	9736.77	47927.9	0.862284	152.129	0.170946	20.149	2933.77	3.37854	567.252	0.668963	<0.05478	0.0234149	<0.04894	1466.3	27.077	35.2256	2.79736	7.88928	0.624541	6.49746	0.369705	0.035507	0.197594	0.0338948	0.0485223	0.00996307	<0.059373	<0.007997	<0.02416	<0.014408	11.8412	0.00166034	<0.0014395
09 012 Knob g37 - 36	Knob	Plagioclase	Microcrystalline		40.3984	49266.1	125.871	116769	280479	35.3543	9991.8	44794.6	0.611901	145.129	0.187554	19.1603	2813.65	3.3894	544.1	0.59217	0.0730879	<0.013702	<0.0461	1478.47	24.7255	32.3605	2.40908	6.69644	0.66045	6.16885	0.226587	0.0249732	0.173785	0.0344525	0.0483639	0.00729137	0.0179195	<0.0062071	<0.028169	<0.011836	11.0604	<0.0053879	<0.0013695
09 012 Knob g37 - 37	Knob	Plagioclase	Microcrystalline		41.2916	51392.7	127.047	119251	280479	35.0557	9965.9	46483.4	0.859666	155.448	0.103049	18.7552	2892.4	3.2134	554.799	0.59767	<0.049588	<0.017256	<0.046175	1432.9	25.4128	32.3981	2.48656	7.22883	0.742653	6.23288	0.368855	0.0390171	0.179499	0.0183304	0.027408	<0.0077107	0.0254838	<0.0064176	0.00978337	<0.013279	11.9775	<0.0014345	<0.0013911
09 012 Knob g37 - 38	Knob	Plagioclase	Microcrystalline		42.6904	50960.5	131.832	122041	280479	31.1393	9541.85	49290.4	0.704829	149.279	0.255624	21.0594	2965.16	3.12531	563.621	0.637097	<0.061433	0.0165753	<0.041122	1415.75	26.2509	34.2243	2.74329	7.85503	0.717756	6.3078	0.40225	0.0260959	0.146976	0.026981	0.0346613	<0.0078035	<0.038357	<0.0064818	<0.020613	<0.012343	11.8651	0.00335632	<0.0014558
09 012 Knob g37 - 39	Knob	Plagioclase	Microcrystalline		41.932	49434	135.383	120590	280479	33.4935	8764.21	50034	0.535273	159.671	0.193947	21.0591	3027.94	3.15393	565.789	0.652767	0.0608113	<0.016949	<0.042839	1364.28	22.4692	30.099	2.36926	6.68311	0.826526	6.34133	0.339771	0.03362	0.205757	0.0272158	0.0406967	<0.01238	<0.051552	<0.0094159	<0.021188	<0.016116	11.4426	0.00333569	<0.001447
09 012 Knob g37 - 40	Knob	Plagioclase	Microcrystalline		42.0524	50539.1	129.281	120362	280479	32.0873	10763.1	45129.9	0.439387	154.154	<0.10609	18.4021	2976.28	3.81828	572.664	0.586525	0.0679158	<0.014022	<0.047848	1548.21	27.4947	34.9395	2.54894	7.51389	0.761006	6.17361	0.266755	0.049254	0.120288	0.0289779	0.0648137	0.00703396	0.0394805	<0.0069542	<0.022085	<0.015411	11.8512	<0.0015545	<0.0015083
09 012 Knob g37 - 41	Knob	Plagioclase	Microcrystalline		42.2889	49325.3	127.701	121407	280479	33.9254	10072	45470.4	0.825302	152.898	0.17982	18.9333	2985.7	3.24183	564.677	0.577088	0.0599703	<0.016134	<0.044836	1515.86	27.0089	35.2244	2.71369	7.06204	0.728517	6.50794	0.452576	0.0437445	0.0973859	0.0179828	0.0248426	<0.010662	0.0597411	<0.0083174	<0.0055507	<0.012396	11.9905	<0.0046024	<0.0014709
09 012 Knob g37 - 42	Knob	Plagioclase	Microcrystalline		41.2754	49896.3	131.283	120952	280479	37.4746	10153.8	47751.4	0.649841	151.969	0.199173	19.4461	3000.01	3.13744	566.237	0.64578	<0.061632	0.021593	<0.04563	1483.48	26.948	34.2474	2.63236	7.94521	0.76211	6.1227	0.250013	0.0364108	0.17313	0.0210545	0.0531701	<0.0091238	<0.038502	<0.011922	<0.016241	<0.011264	11.9279	<0.0056476	<0.001461
09 012 Knob g37 - 43	Knob	Plagioclase	Microcrystalline		41.6368	50324	126.734	115404	280479	28.1289	9949.36	44775.5	0.569381	151.097	0.0974373	19.8216	3016.64	3.40679	546.635	0.557853	<0.050309	<0.013868	<0.044611	1471.13	25.2723	33.1934	2.45806	6.97113	0.718433	6.16853	0.364106	0.0232587	0.14505	0.0207568	0.0442168	0.00814626	<0.048641	<0.0070475	<0.015688	<0.0096835	11.4447	0.00480441	<0.0041576
09 012 Knob g37 - 44	Knob	Plagioclase	Microcrystalline		43.1432	48938.7	129.199	118512	280479	34.858	10496.6	44834.1	0.933452	151.048	0.180758	18.9238	3010.77	3.67793	547.32	0.567565	0.0554283	0.0188791	<0.044444	1487.47	25.1011	32.0449	2.45142	6.97774	0.639738	6.29131	0.354986	0.037647	0.124056	0.025173	0.0528676	<0.0077962	0.0508743	<0.0064668	<0.031717	<0.011239	11.4683	0.00164609	<0.0014293
09 012 Knob g37 - 45	Knob	Plagioclase	Microcrystalline		41.1634	49738.3	133.366	118535	280479	36.3959	9839.61	45976.5	0.75549	153.652	0.175797	19.8	2981.42	3.2702	542.403	0.565306	0.0726426	0.0217426	<0.045839	1408.15	25.2561	32.9119	2.48755	6.76043	0.694072	6.18051	0.254328	0.040336	0.173026	0.0253241	0.0404815	0.00737075	<0.050533	<0.0065281	<0.024241	<0.014943	11.1388	0.00217641	<0.0014171
09 012 Knob g37 - 46	Knob	Plagioclase	Microcrystalline		42.2169	49089.5	138.288	122181	280479	31.5942	9474.78	48940.4	0.699467	147.275	0.253031	20.701	3029.55	3.2063	561.02	0.661027	<0.055208	0.0176821	<0.046841	1391.14	25.9915	33.6684	2.52574	7.08515	0.728564	6.47432	0.373955	0.0296451	0.153711	0.021387	0.0402008	<0.011361	0.0343321	<0.009285	<0.03002	<0.013634	11.9086	0.00341998	<0.0014841
09 012 Knob g37 - 47	Knob	Plagioclase	Microcrystalline		42.603	49140.1	141.914	123825	280479	38.7755	8662.77	50680.2	0.782409	172.347	0.225613	21.9254	3159.25	2.79781	567.75	0.723344	<0.057915	0.0175834	<0.048322	1349.4	22.0954	30.634	2.39757	7.4934	0.617103	6.18311	0.292353	0.0343348	0.172293	0.0240488	0.0498222	<0.0064281	0.0275649	<0.0089816	<0.025267	<0.017657	11.831	<0.0046309	<0.0015024
09 012 Knob g37 - 48	Knob	Plagioclase	Microcrystalline		39.6256	51372.1	135.389	123405	280479	34.4701	9787.97	48136.8	0.850269	186.355	0.136202	20.3539	3046.06	3.28123	563.635	0.617708	0.0599343	0.0310384	<0.048279	1435.27	21.0783	28.1346	2.32008	6.24901	0.710178	6.28319	0.405733	0.0292467	0.186	0.0275417	0.0214264	<0.011025	<0.032431	<0.0069965	<0.022289	<0.010798	11.5411	0.00525179	<0.0015185
09 012 Knob g37 - 49	Knob	Plagioclase	Microcrystalline		37.5283	48710	139.683	122927	280479	32.5468	8832.86	49048.5	0.588287	155.041	<0.10744	21.1699	3051.66	2.83955	556.828	0.719793	0.0549233	0.0157705	<0.046153	1318.84	23.9047	31.0125	2.46894	7.20879	0.774555	6.21195	0.35704	0.0336033	0.134973	0.0215296	0.0548974	<0.010722	<0.0471	<0.0046042	0.0065915	<0.015943	11.4186	<0.0016066	<0.0015577
09 012 Knob g37 - 50	Knob	Plagioclase	Microcrystalline		41.2637	48787.3	126.813	118477	280479	33.8146	10542.6	44238.7	0.589032	157.294	0.13298	18.2993	2904.97	3.59127	561.534	0.584483	<0.047652	0.0122269	<0.047888	1564.46	25.7569	32.7686	2.39825	7.01892	0.649572	6.15661	0.415902	0.0302813	0.120126	0.0192897	0.0399197	<0.0094937	<0.031449	<0.0082639	<0.025104	<0.011082	11.4687	0.00291678	<0.0015173
09 012 Knob g37 - 51	Knob	Plagioclase	Microcrystalline		43.1417	49565	130.138	121227	280479	33.1897	10339.3	46689.3	0.676492	157.092	0.153771	18.556	3019.49	3.73584	566.094	0.752388	0.0598008	0.0271686	<0.047978	1542.82	27.1712	34.7216	2.61318	7.8182	0.811028	6.55287	0.446911	0.0493322	0.205499	0.0358994	0.0472107	0.00790552	0.0517599	<0.0085815	<0.017459	<0.016499	11.9493	0.021018	<0.0015181
09 012 Knob g37 - 52	Knob	Plagioclase	Microcrystalline		42.4032	48830.5	134.056	121971	280479	37.8674	10165.7	46407.6	0.609238	153.926	0.113917	19.3482	2864.82	3.43132	568.629	0.643893	0.0460298	<0.016077	<0.044471	1510.09	27.486	34.9371	2.70379	7.40613	0.765104	6.23606	0.325506	0.0477556	0.124698	0.0175192	0.0773719	<0.015642	<0.031515	<0.0075908	<0.028257	<0.012981	11.7914	0.00172832	<0.0014975
09 012 Knob g37 - 53	Knob	Plagioclase	Microcrystalline		43.2243	52272.3	140.787	122219	280479	39.2069	10024.1	48382.4	0.792797	155.838	<0.10391	22.964	3135.02	3.74265	582.616	0.715383	0.239073	0.0336884	<0.043936	1524.36	27.3957	35.116	2.74559	7.64061	0.700658	6.43161	0.337588	0.0433438	0.119738	0.0185075	0.0556774	<0.011701	<0.057499	<0.0089624	0.00635144	<0.016401	11.8208	0.00980407	0.00279295
09 012 Knob g37 - 54	Knob	Plagioclase	Microcrystalline		43.1257	49722.7	130.982	121980	280479	34.7248	9869.69	47824.1	0.730438	150.149	0.129287	20.3943	2940.19	3.27362	563.798	0.640488	<0.051584	0.0191799	<0.04572	1453.7	26.9186	34.0568	2.72038	7.41651	0.811037	6.46857	0.400066	0.0430276	0.114196	0.0249207	0.0503033	<0.009615	<0.047249	<0.00838	<0.021807	<0.008942	11.6748	<0.0015308	<0.0014822
09 012 Knob g37 - 55	Knob	Plagioclase	Microcrystalline		43.045	50542.4	129.44	122457	280479	36.9552	9519.18	48695.8	0.548472	149.811	0.139221	20.6874	2866.08	3.19137	561.287	0.608003	0.0704266	0.016103	<0.046295	1406.37	25.9239	33.9786	2.6831	7.65189	0.830196	6.47292	0.473972	0.0402403	0.174887	0.0225959	0.025351	<0.0094357	<0.039772	<0.0057492	<0.016794	<0.014398	12.2887	<0.0015296	<0.0014806
09 012 Knob g37 - 56	Knob	Plagioclase	Microcrystalline		42.4343	49114.8	136.19	118739	280479	32.3943	8809.12	48604.3	0.759025	167.151	0.205015	20.4618	2935.28	2.95013	549.855	0.607665	<0.048107	<0.015796	<0.047451	1338.37	22.7522	30.3848	2.42377	6.59111	0.706931	6.0506	0.469483	0.0329407	0.162729	0.018644	0.0523723	<0.0080458	0.0347699	<0.0093866	<0.016697	<0.010286	11.8145	0.00170019	<0.0014716
09 012 Knob g37 - 57	Knob	Plagioclase	Microcrystalline		39.3905	50133.9	129.611	121126	280479	32.7681	9804.59	47347.1	0.571487	175.975	0.18835	19.7277	2862.38	3.08021	560.87	0.641354	<0.057243	0.0159173	<0.050325	1429.81	20.0447	26.7239	2.16263	6.29486	0.752263	6.13908	0.356963	0.0251605	0.139982	0.0222254	0.0346827	<0.014018	0.0432329	<0.0070552	<0.0058106	<0.013553	11.8942	<0.001582	<0.0015305
09 012 Knob g37 - 58	Knob	Plagioclase	Microcrystalline		39.8199	48713.1	138.209	124448	280479	33.1628	9405.39	49265.1	0.619496	150.471	0.109251	21.6001	2848.38	2.90092	571.693	0.69191	<0.055876	0.0180772	<0.048129	1349.87	23.9996	31.6782	2.51869	6.9303	0.776625	6.49993	0.441884	0.0474277	0.162888	0.0243102	0.0429997	0.00760455	<0.055477	<0.0087723	<0.017953	<0.014303	11.1581	<0.0048872	<0.0015809
09 012 Knob g37 - 59	Knob	Plagioclase	Microcrystalline		43.4532	50490.4	137.341	123304	280479	40.4042	9915.43	48963.6	0.548458	156.031	0.1444	21.5569	2849.8	3.23484	570.503	0.647014	0.0684539	0.0196513	<0.044864	1450.59	25.6323	32.725	2.63718	7.36384	0.745967	6.5253	0.451941	0.039977	0.145442	0.0188306	0.0512238	<0.0065857	<0.041282	<0.0059645	<0.017444	<0.011456	11.7625	<0.0015881	<0.0015357
09 012 Knob g37 - 60	Knob	Plagioclase	Microcrystalline		41.4585	50168.7	133.996	122045	280479	39.6177	9463.67	47967.6	0.75108	178.154	0.195498	20.4632	2812.89	3.32729	554.357	0.635607	<0.053819	<0.010616	<0.044361	1395.22	19.4128	26.9272	2.16871	6.40421	0.622361	6.2976	0.245372	0.0267746	0.158198	0.0204686	0.0409712	<0.010885	0.0352019	<0.010814	<0.0057911	<0.013234	11.4862	<0.0015761	<0.0015236
09 012 Knob g37 - 61	Knob	Plagioclase	Microcrystalline		41.2405	49923.4	138.886	125389	280479	36.1936	9079.91	50529.1	0.767272	160.204	0.187945	21.3518	2845.17	2.83753	568.683	0.687724	<0.05912	0.015181	<0.050483	1346.61	24.3879	31.4898	2.53864	7.00659	0.689627	6.129	0.30738	0.0331866	0.17988	0.0253204	0.0561962	<0.010426	0.020695	<0.0049503	<0.030972	<0.014254	11.6344	<0.0016298	<0.0048609
09 012 Knob g37 - 62	Knob	Plagioclase	Microcrystalline		38.0391	50787.3	131.643	122620	280479	32.7711	8587.05	48808.1	0.719934	156.305	0.169158	20.7065	2852.86	2.80009	554.944	0.706642	0.0723017	<0.01643	<0.045766	1318.36	23.81	31.3631	2.564	7.48095	0.750665	6.17069	0.441769	0.0397572	0.176405	0.0193073	0.0274091	<0.0097843	<0.063434	<0.009768	<0.017479	<0.015868	11.2636	0.00481386	<0.0015599
09 012 Knob g37 - 63	Knob	Plagioclase	Microcrystalline		43.5819	50432.1	139.231	116013	280479	36.3362	10953.1	44228.7	0.620541	156.179	0.213813	24.3053	2913.8	4.7264	549.687	0.851474	0.695756	0.119969	0.0505458	1535.21	26.2305	34.3334	2.57982	7.671	0.814512	6.22776	0.356497	0.0471519	0.2004	0.0318343	0.130302	<0.010045	0.0694726	0.00966278	<0.017905	<0.012433	12.462	0.064364	0.0170077
09 012 Knob g37 - 64	Knob	Plagioclase	Microcrystalline		42.4641	48572.6	126.316	119142	280479	35.8803	10127.6	45507	0.566123	150.541	0.195268	19.3497	2694.51	3.2258	553.744	0.578316	0.0536535	<0.014272	<0.049899	1511.27	26.7517	33.7385	2.68536	6.92674	0.661301	6.33534	0.588589	0.0369771	0.152316	0.0278722	0.0428011	<0.010018	<0.049223	<0.0060962	<0.017859	<0.014218	11.4527	<0.001625	<0.0015692
09 012 Knob g37 - 65	Knob	Plagioclase	Microcrystalline		43.526	49240.9	128.732	118630	280479	28.0662	10550.7	46472.2	0.658798	143.349	0.146831	19.5267	2714.91	3.34013	564.22	0.635956	<0.054495	<0.014052	<0.045283	1521.66	26.746	35.0672	2.64637	7.60183	0.727703	6.46422	0.30299	0.0395374	0.123631	0.029601	0.0391422	0.0107504	<0.041583	<0.010432	<0.017593	<0.018646	11.8303	0.00357907	<0.0015451
09 012 Knob g37 - 66	Knob	Plagioclase	Microcrystalline		42.3796	49778	131.061	119019	280479	39.147	10020.8	45991.5	0.842625	148.836	0.182231	19.607	2662.25	3.45145	557.807	0.617077	<0.052085	0.0123154	<0.046561	1510.73	26.4988	34.3157	2.58393	7.1538	0.814911	6.19749	0.307221	0.031	0.1418	0.0297378	0.0733077	<0.0065893	<0.041301	0.00687017	<0.017478	<0.015937	11.595	0.00296265	<0.0015343
09 012 Knob g37 - 67	Knob	Plagioclase	Microcrystalline		43.4916	49495.1	131.428	119111	280479	37.8238	9696.69	49109.9	<0.37385	151.57	0.172814	20.8111	2722.81	3.06806	562.25	0.6443	<0.051472	0.0126419	<0.042333	1460.32	26.7436	34.4938	2.6678	7.42753	0.745299	6.26995	0.363756	0.0451427	0.176441	0.0156047	0.0410577	<0.0082126	<0.031733	<0.0089327	<0.0058993	<0.014528	11.7516	<0.0059248	<0.001548
09 012 Knob g37 - 68	Knob	Plagioclase	Microcrystalline		44.7398	49749.2	136.054	123284	280479	34.3841	9486.09	50317.9	0.943304	153.902	0.192534	20.8047	2709.14	3.16793	564.196	0.664131	0.0711004	0.0181815	<0.051006	1447.71	25.3922	33.6141	2.62097	7.97316	0.662336	6.44741	0.490969	0.032129	0.179906	0.0239878	0.0828609	<0.0068349	0.0334884	<0.0088326	<0.023135	<0.011895	12.5033	<0.0049313	<0.0015909
09 012 Knob g37 - 69	Knob	Plagioclase	Microcrystalline		41.4249	50651.3	152.617	125116	280479	46.427	9344.61	50328.4	0.74429	198.547	0.225198	22.2338	2863.72	3.23301	566.519	0.93257	0.0925911	0.0258779	0.0509536	1412.91	21.4215	28.7606	2.25241	6.88074	0.674563	6.5412	0.287822	0.0431727	0.14018	0.0146281	0.0606212	<0.012936	<0.049446	<0.0082334	<0.030857	<0.018368	11.5092	0.0253237	0.00324218
09 012 Knob g37 - 70	Knob	Plagioclase	Microcrystalline		38.5357	49523.8	141.082	124893	280479	38.9496	8814.22	50999	0.638145	156.78	0.202214	21.7221	2747.91	3.05591	561.522	0.706857	0.147241	<0.015994	<0.048426	1323.24	24.4488	32.2089	2.58921	7.26743	0.746981	6.18213	0.313081	0.0366691	0.20626	0.0252731	0.0430071	<0.010291	0.0431135	<0.0096175	<0.027319	<0.015134	11.618	0.00189822	0.00244018
09 012 Knob g37 - 71	Knob	Plagioclase	Microcrystalline		40.9976	48777.6	130.476	119450	280479	37.1636	10510.8	45501.2	<0.40855	154.613	0.130842	18.5145	2598.86	3.32794	564.544	0.584874	<0.066727	0.0188643	<0.051871	1526.52	27.5226	34.4917	2.68612	7.55439	0.785161	6.1952	0.271563	0.0354515	0.176616	0.0178238	0.0788299	0.00627333	0.039613	<0.0084786	0.0118921	<0.021047	11.3356	<0.0017331	<0.001671
09 012 Knob g37 - 72	Knob	Plagioclase	Microcrystalline		42.1007	49085	131.507	119976	280479	32.9052	10434.2	46211.4	0.508727	154.138	0.163953	18.693	2609.1	3.22948	576.27	0.62371	<0.05529	0.0158493	<0.051468	1559.38	27.2306	34.6584	2.69707	7.6344	0.585429	6.32937	0.470092	0.0453657	0.106615	0.0208924	0.0358535	<0.014065	0.0343836	<0.0099554	<0.024179	<0.015118	11.9742	<0.0016921	<0.0016316
09 012 Knob g37 - 73	Knob	Plagioclase	Microcrystalline		43.4947	49604.9	128.078	119480	280479	35.4526	10093.7	46957.4	0.700739	155.321	0.154013	18.8564	2651.5	3.25619	560.893	0.673818	0.0776242	0.0212679	<0.046485	1497.81	26.4334	34.6398	2.65819	7.30644	0.714183	6.10018	0.462936	0.0330118	0.179393	0.0313098	0.0348688	<0.0086694	<0.033362	<0.010662	<0.022998	<0.015422	11.2888	<0.0016372	<0.0015787
09 012 Knob g37 - 74	Knob	Plagioclase	Microcrystalline		41.7027	50181.9	127.195	118162	280479	38.0576	10042.8	45465.5	0.500471	147.941	0.12517	18.8233	2612.66	2.99895	552.242	0.660524	<0.058014	<0.014218	<0.047809	1473.08	26.2117	34.3563	2.66803	7.41846	0.667255	5.92046	0.355804	0.03957	0.146566	0.0180018	0.0673187	<0.0085763	0.0354062	<0.0086841	<0.022745	<0.013647	11.5784	0.00296566	<0.0015347
09 012 Knob g37 - 75	Knob	Plagioclase	Microcrystalline		41.7074	49804.2	128.128	119998	280479	27.7094	9864.27	47462.6	0.434927	151.267	0.16712	19.3412	2661.1	2.69087	549.175	0.589915	0.105027	<0.015421	<0.047506	1411.81	26.0221	34.3695	2.8137	7.82343	0.780822	5.95124	0.308029	0.0342045	0.185658	0.0217034	0.0193649	0.00400234	0.0510552	<0.0099011	<0.022493	<0.015185	11.3385	<0.0015458	<0.0014908
09 012 Knob g37 - 76	Knob	Plagioclase	Microcrystalline		41.7441	49913.4	129.523	120689	280479	38.1394	9834.81	48059.1	0.502245	146.763	0.150912	21.423	2682	3.38329	559.094	0.593785	<0.056479	0.0186746	<0.046906	1439.25	25.4396	32.4879	2.4716	7.70002	0.68973	6.2447	0.222282	0.0417357	0.139463	0.0296383	0.037175	0.009019	<0.032267	<0.0084766	0.00869437	<0.016801	11.843	<0.006038	0.00170705
09 012 Knob g37 - 77	Knob	Plagioclase	Microcrystalline		41.5643	49898.6	136.492	124669	280479	38.9004	9017.29	50284.1	0.717261	165.992	0.238525	21.3995	2769.17	2.6365	564.342	0.709588	<0.053307	<0.018035	<0.048696	1356.24	23.3776	31.3041	2.53772	7.30517	0.713136	6.32152	0.338782	0.0461408	0.2128	0.0340054	0.0664915	0.011332	0.033222	<0.0087514	<0.022967	<0.013745	11.936	<0.0016343	0.00176242
09 012 Knob g37 - 78	Knob	Plagioclase	Microcrystalline		41.3439	50046	176.605	127585	280479	38.8228	9423.53	47891.4	1.01697	196.195	0.268984	23.7296	3005.55	3.23946	573.22	1.23714	0.234915	0.0501109	<0.05963	1436.49	22.1476	29.3854	2.46081	6.79046	0.604151	5.92833	0.539965	0.073838	0.25156	0.0470052	0.0581559	<0.014852	0.115017	<0.010495	<0.025227	<0.020023	11.6786	0.0969478	0.0205705
09 012 Knob g37 - 79	Knob	Plagioclase	Microcrystalline		38.8682	48893.5	146.529	126004	280479	44.4255	8893.76	52844.6	0.888893	164.496	0.161329	21.1114	2917.94	2.84987	590.369	0.791443	<0.067779	0.0274473	<0.054394	1339.87	24.781	33.375	2.62258	7.12294	0.673388	6.46526	0.313035	0.0625444	0.187741	0.0198975	0.057259	<0.014091	0.0280001	<0.0063305	<0.02374	<0.019656	11.3037	0.0306755	<0.0026569
09 012 Knob g37 - 80	Knob	Plagioclase	Microcrystalline		42.3185	48526.5	158.866	116082	280479	35.5217	10487.7	44414.4	0.648603	154.066	<0.13983	19.9243	2759.75	3.62763	547.922	3.29199	0.222831	0.0419038	<0.060186	1471.59	26.3721	34.7286	2.69188	7.77506	0.898445	6.22057	0.685523	0.0626208	0.549973	0.121885	0.385384	0.050848	0.203967	0.0609839	<0.012116	<0.023294	11.4681	0.151928	0.0295471
09 012 Knob g37 - 81	Knob	Plagioclase	Microcrystalline		42.4771	50361.6	132.777	121063	280479	40.9601	10350.4	46500.8	0.539117	158.066	0.213721	18.85	2761.89	3.41744	571.597	0.626252	<0.06209	<0.011612	<0.049465	1533.86	27.8511	35.124	2.76986	8.08558	0.671596	6.45989	0.242969	0.0394283	0.184097	0.030153	0.0499422	0.00927696	<0.052488	0.0054997	<0.02429	<0.018967	11.2602	<0.0016684	0.00179958
09 012 Knob g37 - 82	Knob	Plagioclase	Microcrystalline		41.74	49915.2	133.285	121536	280479	75.9664	9963.16	47289.3	0.411652	154.94	0.263471	19.0672	2717.77	3.33505	561.163	1.01419	<0.064828	0.0219179	<0.048238	1493.63	27.015	35.9565	2.83794	8.49316	0.779202	6.14339	0.429928	0.0563099	0.279143	0.0376319	0.116908	<0.0086089	0.0650809	<0.0086814	0.0111349	0.00933321	11.5095	0.0130419	0.00641121
09 012 Knob g37 - 83	Knob	Plagioclase	Microcrystalline		43.5056	51011.5	136.277	121104	280479	46.688	9943.42	47566.7	0.527051	158.285	0.196775	20.0404	2783.75	3.02637	566.069	0.693769	<0.051989	0.0185884	<0.045044	1477.19	26.8163	34.9432	2.81711	7.96345	0.874208	6.3602	0.395518	0.0327327	0.183098	0.0235668	0.0706453	<0.011294	<0.049384	<0.0071152	<0.017947	<0.017752	11.5606	<0.0048679	0.0064399
09 012 Knob g37 - 84	Knob	Plagioclase	Microcrystalline		42.2954	49951.3	132.16	122486	280479	40.6788	9546.82	48154.1	0.423786	153.191	0.195459	20.5162	2754.93	3.13611	561.348	0.589765	<0.053765	<0.012455	<0.044849	1428.63	25.9501	34.7661	2.69517	7.78223	0.802478	6.22174	0.399885	0.036685	0.174261	0.0339375	0.0496085	0.00412607	<0.048207	<0.0069453	<0.036707	<0.01733	11.9169	0.00355372	<0.0015334
09 012 Knob g37 - 85	Knob	Plagioclase	Microcrystalline		42.1515	48915.3	141.438	123580	280479	36.423	8774	51821.5	0.5406	186.232	0.332544	22.2789	2926.62	2.65588	565.769	0.758009	0.101624	0.0194609	<0.043708	1363.15	22.7911	30.3969	2.49035	7.02743	0.682346	6.3594	0.453669	0.0367814	0.202527	0.0276234	0.0422994	0.0106157	0.032684	<0.0081675	<0.023402	<0.016342	11.2327	0.00538941	<0.0015504
09 012 Knob g37 - 86	Knob	Plagioclase	Microcrystalline		40.1766	49178.8	164.98	121761	280479	43.1656	10118.7	48456.4	0.83627	187.102	0.26388	22.2736	3096.63	3.41253	564.305	0.778874	0.23838	0.0748449	<0.047222	1420.99	22.1431	28.9997	2.40527	6.88793	0.762074	6.20763	0.447672	0.0431538	0.200204	0.0357236	0.0554711	<0.012403	<0.060693	0.00692911	0.0112171	<0.018245	12.0829	0.203182	0.0135018
09 012 Knob g37 - 87	Knob	Plagioclase	Microcrystalline		38.0256	49148.6	137.475	130409	280479	33.1658	8830.06	54418.1	0.679573	170.569	0.179344	20.7221	2843.67	2.76535	602.272	1.01881	<0.086697	0.0242891	<0.069424	1374.94	25.9025	34.7271	2.87656	7.62496	1.36004	7.13394	0.376821	0.0781581	0.20838	0.033737	0.0806369	<0.014156	0.136382	<0.014496	<0.037436	<0.020473	12.6557	0.00620895	0.00599179
09 012 Knob g37 - 88	Knob	Plagioclase	Microcrystalline		42.1822	49290.5	283.082	120841	280479	42.7809	10510.2	46157.4	1.32832	157.218	0.176112	26.439	4066.72	4.829	563.791	2.01764	0.707084	0.130252	<0.049922	1508.42	28.5142	37.1241	3.03523	8.72432	0.919241	6.47995	0.5966	0.0834593	0.39659	0.0909082	0.185203	0.0246775	0.178421	0.0274275	0.0534885	<0.015325	11.7258	0.43206	0.0430476
09 012 Knob g37 - 89	Knob	Plagioclase	Microcrystalline		39.3341	49291	140.398	118176	280479	38.1627	10407.8	45962.8	0.502102	158.112	0.167435	19.7494	2820.83	3.33394	561.114	0.888201	0.105162	0.0301752	<0.043465	1531.5	26.3017	34.1535	2.6158	7.66105	0.793517	6.17957	0.303503	0.034196	0.160557	0.0251487	0.0818451	0.0187847	0.100219	<0.010697	<0.023098	<0.017005	11.7627	0.0385478	0.0106295
09 012 Knob g37 - 90	Knob	Plagioclase	Microcrystalline		42.4109	50453.9	144.638	123272	280479	39.6812	9807.04	49371.1	0.513064	168.97	0.245229	20.6023	2874.34	3.13576	569.703	0.664717	<0.058681	<0.011091	<0.047666	1483.7	27.9192	36.1747	2.86878	7.46926	0.916883	6.37174	0.496376	0.0481772	0.176012	0.0343985	0.0533986	0.0135518	<0.042932	<0.0088347	<0.01819	<0.01264	11.8123	0.00430236	0.00415257
09 012 Knob g37 - 91	Knob	Plagioclase	Microcrystalline		41.7012	49529.6	136.32	123395	280479	41.1816	9585.61	48708.5	0.434417	160.87	0.18095	20.6897	2818.58	2.9199	566.591	0.637208	0.0670623	0.0224856	<0.046716	1448.17	26.8729	34.6043	2.7388	7.92215	0.792537	6.362	0.32195	0.0393431	0.194571	0.0242232	0.0589906	<0.010418	0.0370259	<0.0049058	<0.018412	<0.013575	11.4162	0.00723226	0.00232698
09 012 Knob g37 - 92	Knob	Plagioclase	Microcrystalline		40.5267	47705.3	144.613	125553	280479	39.3418	8901.83	52421.2	0.440295	201.796	0.22458	21.7676	2890.99	2.78188	573.838	0.687366	0.0919166	0.0247084	<0.048644	1341.66	22.1095	30.1562	2.45524	6.96652	0.829586	6.48103	0.331935	0.0563218	0.213052	0.0243621	0.0501617	0.00904255	0.0630386	<0.0082382	<0.023649	<0.014817	11.387	0.0123127	0.00534834
09 012 Knob g37 - 93	Knob	Plagioclase	Microcrystalline		36.8849	48842.4	129.879	117621	280479	38.8745	9805.85	46861.4	0.428208	186.437	0.138536	19.9342	2755.64	3.11124	551.017	0.605516	0.0675225	0.0340053	<0.041562	1424.07	21.1593	27.7526	2.19207	6.08682	0.630022	6.1665	0.353621	0.0372584	0.141819	0.0261689	0.0603276	<0.0065909	<0.0322	<0.0068962	<0.022203	<0.010722	11.3701	0.0105825	0.0710166
09 012 Knob g37 - 94	Knob	Plagioclase	Microcrystalline		39.2481	50060.4	127.192	119368	280479	35.6187	10628.5	46277.6	<0.39298	160.445	0.155774	18.0796	2701.2	3.17202	554.679	0.585044	0.0732817	0.0118546	<0.049969	1504.51	26.428	33.8113	2.57237	7.29588	0.607933	6.25189	0.450698	0.0418177	0.143367	0.0345654	0.0460395	<0.010594	0.0390359	<0.0050054	<0.006296	<0.010744	11.2987	0.00571829	0.00245455
09 012 Knob g37 - 95	Knob	Plagioclase	Microcrystalline		38.3276	49572.5	128.54	121222	280479	38.9614	10274.2	46562.7	0.494772	161.777	<0.11683	18.1856	2699.22	3.44796	562.101	0.592453	<0.048528	0.0137769	<0.050087	1483.59	26.4258	33.4906	2.69741	7.66549	0.669955	6.30778	0.403174	0.0415458	0.209157	0.0199439	0.0430201	<0.0090909	0.0511901	<0.0083519	<0.028026	<0.017231	11.1625	<0.0050916	<0.0016195
09 012 Knob g37 - 96	Knob	Plagioclase	Microcrystalline		38.6973	48520	148.764	120199	280479	40.1106	9785.6	47333.7	0.675154	150.183	<0.11872	19.8335	2910.77	2.79769	556.58	0.640178	0.0824053	0.0108199	<0.047804	1456.66	26.7968	34.3595	2.71091	7.54471	0.763284	6.25337	0.420582	0.032824	0.144943	0.0151173	0.0439256	<0.014736	<0.034365	0.0108351	<0.0062126	<0.01792	10.8562	0.0112973	0.00545576
09 012 Knob g37 - 97	Knob	Plagioclase	Microcrystalline		40.2297	48923	135.747	122366	280479	34.0056	9526.25	48418.6	0.60715	165.181	<0.1217	18.8484	2738.04	2.99567	567.665	0.675043	<0.04888	0.0143345	<0.053331	1436.8	24.0914	31.8651	2.42459	7.45602	0.740763	6.3485	0.245847	0.0377744	0.154882	0.0237358	0.0469395	<0.010444	<0.051043	<0.0096958	0.00924429	<0.014179	11.5064	0.00501531	<0.0016247
09 012 Knob g37 - 99	Knob	Plagioclase	Microcrystalline		36.7028	50110.5	127.404	120333	280479	32.0897	10298.2	46630.5	0.576846	161.378	0.17479	17.9794	2685.84	3.57104	561.645	0.57997	0.0957202	0.0114263	<0.053256	1498.31	26.3917	33.3661	2.53876	7.3548	0.779725	6.51538	0.343004	0.0200917	0.148637	0.0310068	0.0476442	0.00453835	<0.052942	<0.011344	0.0119746	<0.015324	11.354	<0.0052175	<0.0016856
09 012 Knob g37 - 100	Knob	Plagioclase	Microcrystalline		38.032	49216.5	128.519	122024	280479	31.9667	9914.17	47762.9	0.599387	161.157	0.186495	18.599	2724.2	3.30843	573.852	0.625384	0.0845688	<0.016718	<0.049166	1471.17	27.2763	35.2236	2.71485	7.51848	0.813144	6.33057	0.424421	0.0429855	0.165006	0.0275568	0.0515276	<0.0072891	<0.045468	<0.010734	<0.024525	<0.022892	11.5875	0.00195376	0.00188729
g1 1	Knob	Plagioclase	Microcrystalline	41.0577	39.6885	49414.8	126.953	122390	280479	32.979	11996.8	46596.2	1.93056	146.676	0.15294	18.2801	2724.66	3.30942	573.601	0.554181		<0.0046809	<0.012314	1589.93	24.2282	31.17	2.51021	7.26356	0.661173	6.37905	0.362539									<0.0031172	12.1024	<0.00040164	<0.00027782
g1 2	Knob	Plagioclase	Microcrystalline	41.0986	40.9871	49470.2	132.163	123050	280479	32.9056	11796.8	47311.6	1.79451	142.821	0.171125	20.564	2858.9	4.52798	581.405	0.752522		0.112926	0.0153594	1597.12	25.3358	32.8785	2.68349	7.83214	0.700291	6.53533	0.456069									0.00560028	12.1343	0.133767	0.0231425
g1 3	Knob	Plagioclase	Microcrystalline	42.2587	41.3852	50036.2	133.813	124633	280479	36.3542	11896.5	47620	1.85424	152.307	0.185364	21.297	2871.91	4.44399	586.349	0.765951		0.116468	0.0208968	1609.6	25.4627	32.8764	2.59274	7.61659	0.748091	6.58604	0.347708									0.00608913	12.2352	0.0756598	0.0222017
g1 4	Knob	Plagioclase	Microcrystalline	42.9373	41.4077	49651.7	130.086	125874	280479	37.9614	11239.9	49510.1	1.86308	148.771	0.238869	19.8552	2771.86	3.10581	579.289	0.639667		0.0118559	<0.01305	1541.75	25.6255	33.6306	2.6759	7.82072	0.796866	6.36148	0.409831									<0.0020773	11.9333	0.002785	0.00101202
g1 5	Knob	Plagioclase	Microcrystalline	41.5791	41.0993	49100.1	132.13	124417	280479	31.6331	12489.3	48085.7	1.77698	165.536	0.192467	21.7088	2782.53	5.23684	586.881	0.841076		0.161113	0.0170783	1650.09	25.9324	33.3998	2.65218	7.78538	0.74477	6.6005	0.36622									0.00759236	12.1652	0.10289	0.0310782
g1 6	Knob	Plagioclase	Microcrystalline	40.8416	40.7962	50098.2	125.13	124108	280479	31.3102	12496	46506.5	1.75132	151.454	0.181622	18.671	2721.32	3.52127	590.807	0.616016		0.0234701	<0.01223	1693.97	26.1882	33.0799	2.61094	7.54435	0.671271	6.60491	0.380922									<0.0019224	11.9262	0.0111618	0.00395014
g1 7	Knob	Plagioclase	Microcrystalline	44.742	42.4808	49685.5	127.075	122101	280479	29.5954	11645.2	47899.7	1.77263	147.826	0.270785	19.0056	2766.98	3.26059	568.317	0.577154		0.0101521	<0.012463	1590.67	25.409	32.7084	2.59898	7.3938	0.741046	6.59023	0.399462									<0.0026199	11.8611	0.00340188	0.000656418
g1 8	Knob	Plagioclase	Microcrystalline	47.8124	44.6318	51357.4	130.888	121212	280479	29.1952	11458.9	48722.1	1.92584	139.721	0.205495	21.0205	2902.41	3.53641	557.586	0.70208		0.042867	<0.011792	1571.63	24.6867	32.6419	2.58528	7.47677	0.772167	6.39094	0.38825									0.00205535	12.1285	0.0267416	0.00739699
g1 9	Knob	Plagioclase	Microcrystalline	43.9553	41.807	49685	133.119	115859	280479	32.7512	12630.9	43967.1	1.77822	153.467	0.193663	23.909	2927.49	7.19181	535.449	1.29049		0.192065	0.067194	1599.2	24.0586	31.7735	2.61699	7.35429	0.927172	6.14145	0.450901									0.0049861	12.2895	0.14081	0.056714
g1 10	Knob	Plagioclase	Microcrystalline	44.6824	43.0675	50620.5	125.839	120323	280479	30.119	12695.6	45252	1.74304	151.083	0.199388	19.4079	2774.85	4.10889	564.477	0.633304		0.02927	<0.012526	1711.03	23.4031	30.579	2.47472	6.8983	0.677366	6.35718	0.346902									<0.0027204	12.2441	0.0217237	0.00737127
g1 11	Knob	Plagioclase	Microcrystalline	46.146	44.4385	49897.8	175.585	124556	280479	36.8468	11736.7	48301.1	1.81821	152.339	0.208697	31.5236	3142.06	3.4259	566.419	0.673438		0.0352406	<0.013326	1576.12	25.5839	33.7095	2.68304	7.69406	0.781326	6.45072	0.37315									<0.0027979	12.166	0.044379	0.00678121
g1 12	Knob	Plagioclase	Microcrystalline	43.9288	43.2933	49162	137.532	124172	280479	29.769	10909.8	51096.2	1.75144	170.986	0.30209	23.9867	3001.42	3.65205	565.503	1.10999		0.195175	0.0255719	1441.63	28.393	37.3161	3.02499	8.86025	0.953297	6.37556	0.486439									0.0110271	12.1427	0.118472	0.0227832
g1 13	Knob	Plagioclase	Microcrystalline	46.0984	42.498	49505.6	126.969	121340	280479	32.9528	11303.4	48463.3	1.71185	155.275	0.206201	19.4107	2709.16	3.06687	560.672	0.660344		0.0150882	<0.012235	1508.61	25.9035	34.2959	2.71499	7.63395	0.870615	6.44913	0.36157									<0.0016825	11.9908	0.00144157	0.000899757
g1 14	Knob	Plagioclase	Microcrystalline	45.4823	43.2583	49123.3	127.721	119972	280479	29.0342	12052.8	46217.3	1.73817	150.986	0.254663	18.8103	2756.49	3.35798	558.746	0.60043		0.00776672	<0.012019	1624.59	24.7483	31.9706	2.48189	7.17397	0.717021	6.4775	0.335282									<0.0023629	12.3713	0.00114834	0.0011384
g1 15	Knob	Plagioclase	Microcrystalline	46.2568	42.7516	48661.4	137.435	116630	280479	27.8922	11424.9	43788.6	1.65272	138.422	0.172998	20.1509	2916.56	3.99659	533.527	0.560339		0.0308973	0.0171257	1568.94	23.7253	30.7404	2.40181	6.73025	0.671318	6.14875	0.364428									<0.0034796	11.7017	0.0669908	0.0117984
g1 17	Knob	Plagioclase	Microcrystalline	47.1154	43.9175	51233.5	130.695	120887	280479	29.488	12036.1	46934.1	1.72688	151.834	0.197582	19.4749	2749.66	3.41033	552.637	0.857925		0.0203011	<0.011833	1633.18	24.357	32.8511	2.42729	6.89217	0.813951	6.39265	0.374014									<0.002135	12.2281	0.0164431	0.040547
g1 18	Knob	Plagioclase	Microcrystalline	44.8187	42.994	50374.7	127.774	122153	280479	31.7653	11208.9	47317.2	1.61688	150.455	0.161892	19.3439	2768.66	3.19773	561.658	0.659656		0.0143191	<0.012179	1567.51	26.6866	34.7648	2.66576	7.67314	0.762146	6.44335	0.379587									<0.0028723	11.963	0.00638446	0.00183811
g1 19	Knob	Plagioclase	Microcrystalline	47.819	45.5441	50247.1	133.127	125702	280479	34.519	11205.1	50739.3	1.59087	161.842	0.193277	21.1412	2786.27	2.97289	573.036	0.729407		0.0182842	<0.012862	1541.95	28.0258	37.3387	2.92521	8.44783	0.817299	6.57196	0.448462									<0.0027757	12.0067	0.00167971	0.0010598
g1 20	Knob	Plagioclase	Microcrystalline	46.3785	44.9105	49586.4	134.225	122034	280479	34.6279	11313.4	48918.8	1.61941	154.796	0.166313	21.4921	2828.02	3.32654	554.006	0.740351		0.0353965	<0.013154	1531.41	26.8048	35.5297	2.7385	8.01899	0.844142	6.34742	0.472582									0.00255364	11.9761	0.0158843	0.00657789
g1 21	Knob	Plagioclase	Microcrystalline	48.297	44.8179	49057.4	169.852	120698	280479	31.6397	10816.6	49273.4	1.67908	150.349	0.208783	23.5452	3049.2	3.05781	547.953	0.754985		0.0382398	<0.012169	1497.71	26.1059	35.2771	2.73151	7.59712	0.795635	6.31586	0.447808									<0.0019288	11.856	0.051079	0.00852645
g1 22	Knob	Plagioclase	Microcrystalline	48.3476	45.2583	49806.1	131.976	121859	280479	33.8081	11511.2	48163.1	1.67222	151.814	0.205752	20.5477	2806.5	3.08808	561.192	0.660155		0.0102947	<0.011704	1577.64	25.2134	33.9361	2.60595	7.54557	0.762116	6.44305	0.404567									<0.0021408	11.8911	0.00514924	0.00683289
g1 23	Knob	Plagioclase	Microcrystalline	48.1325	44.935	48937	130.941	120757	280479	32.9715	11404.5	47776.8	1.60864	151.208	0.170863	20.2753	2701.12	3.10124	548.987	0.64294		0.00875897	<0.01214	1527.76	24.58	32.1261	2.60496	7.40305	0.704486	6.31412	0.381725									<0.0024996	11.9186	0.00265043	0.001893
g1 24	Knob	Plagioclase	Microcrystalline	44.2598	41.23	50219.2	125.774	120192	280479	28.8659	11831.8	47029.4	1.55351	156.291	0.126725	19.1517	2717.1	3.25788	554.305	0.63934		0.0166751	<0.01194	1557.3	26.9476	34.4446	2.6173	7.4352	0.771911	6.46414	0.390454									<0.0018932	11.7899	0.0028693	0.000934085
g1 25	Knob	Plagioclase	Microcrystalline	44.3084	41.8786	50138	127.877	121516	280479	30.6847	11721.7	47042.4	1.55473	156.644	0.190609	19.0945	2722.91	3.26424	555.71	0.665732		0.00961759	<0.012661	1600.97	27.595	35.637	2.78233	7.86463	0.782763	6.35315	0.377142									<0.0024675	12.0941	0.00199552	0.000254673
g1 26	Knob	Plagioclase	Microcrystalline	45.339	42.4207	48584.4	134.517	120208	280479	31.558	11947.3	47099.9	1.53701	154.65	0.150628	19.4695	2769.55	3.14735	550.112	0.66864		0.00882645	<0.012133	1568.16	27.363	35.3995	2.71233	7.63052	0.832678	6.36332	0.395663									<0.0026367	11.6627	0.00268808	0.000249476
g1 27	Knob	Plagioclase	Microcrystalline	44.8975	43.1106	50170.8	144.07	119856	280479	31.949	11634.4	47369.6	1.56937	157.141	0.189563	21.5566	2934.12	3.30412	553.031	0.733042		0.0213844	<0.011408	1577.89	27.5421	35.8222	2.78114	7.90098	0.855811	6.34572	0.455393									<0.0016953	11.9619	0.0352387	0.00383049
g1 28	Knob	Plagioclase	Microcrystalline	44.8998	41.996	50363.6	126.609	120903	280479	31.205	11372.9	47465.1	1.4664	154.818	0.198853	19.7954	2779.83	3.20368	557.758	0.667944		0.0160247	<0.011788	1554.59	26.9634	35.5352	2.73493	7.93253	0.738679	6.2453	0.459007									<0.0020043	11.8108	0.0215165	0.00567583
g1 29	Knob	Plagioclase	Microcrystalline	47.0938	43.9581	49575.7	134.645	122376	280479	33.36	10800.5	49544.2	1.53854	158.014	0.214547	21.6359	2798.8	2.93221	559.102	0.759427		0.0232421	<0.012716	1443.23	26.4121	35.1915	2.81592	8.08784	0.831057	6.25421	0.449813									<0.0020632	11.8892	0.00492217	0.00324252
g1 30	Knob	Plagioclase	Microcrystalline	41.5674	40.2808	48469.4	128.172	120493	280479	28.2389	11946.6	47594.7	1.57634	155.386	0.1851	18.8994	2780.07	3.32072	559.782	0.591744		0.0118824	<0.012788	1605.09	27.0374	34.6227	2.68729	7.63101	0.806346	6.52771	0.397325									<0.002347	11.7662	0.00063596	<0.00070535
g1 31	Knob	Plagioclase	Microcrystalline	44.2167	40.3385	49271.3	129.487	122148	280479	29.7518	11700.1	47785.3	1.43127	157.614	0.182576	18.9907	2763.45	3.23694	560.537	0.644399		0.0125887	<0.011974	1588.11	26.9236	34.6802	2.66247	7.53706	0.744986	6.4331	0.367039									<0.0017801	11.7919	0.00176957	<0.00023074
g1 32	Knob	Plagioclase	Microcrystalline	44.6508	40.3718	50204.1	133.38	123644	280479	29.8047	11935.4	49562.5	1.52442	155.904	0.180641	20.3082	2811.42	3.15581	569.551	0.64584		0.0138018	<0.011849	1560.74	27.1632	34.6918	2.68886	7.74455	0.72495	6.58055	0.392026									<0.0015828	12	0.00264639	0.000857346
g1 33	Knob	Plagioclase	Microcrystalline	41.8791	40.4041	51281.4	129.72	123636	280479	32.5229	11655.4	48694.7	1.47108	158.9	0.136237	19.1292	2785.5	3.2214	568.519	0.65703		0.00887874	<0.012775	1566.37	27.2399	34.9444	2.77128	7.78253	0.780178	6.48747	0.371197									<0.0021225	11.6361	0.00213015	<0.00071538
g1 34	Knob	Plagioclase	Microcrystalline	40.1033	38.2142	48706.3	128.205	121675	280479	28.0088	11405.1	48005	1.54379	154.318	0.173961	18.9345	2750.53	3.18845	553.549	0.667496		0.0142543	<0.01145	1543.4	26.9173	34.8597	2.68168	7.52346	0.726645	6.43308	0.3828									<0.0023213	11.8287	0.00111274	0.00142971
g2 1	Knob	Plagioclase	Microcrystalline	43.3605	42.1804	49388.6	127.422	120722	280479	31.0284	12636.5	46367.7	1.41756	154.744	0.131312	19.268	2755.28	3.52517	575.279	0.589355		0.0105671	0.0139702	1710.65	26.8237	33.8154	2.71281	7.59405	0.72609	6.45013	0.383827									<0.0025212	12.4913	0.001365	<0.00085295
g2 2	Knob	Plagioclase	Microcrystalline	44.1059	41.924	49106.4	126.676	123825	280479	26.2671	11893.7	48951.5	1.45591	156.057	0.160483	19.3559	2735.1	3.24509	581.291	0.6655		0.013971	<0.014178	1611.25	27.449	35.0113	2.76526	7.90016	0.784861	6.45286	0.409315									<0.0021049	12.0928	0.00164566	<0.00027302
g2 3	Knob	Plagioclase	Microcrystalline	43.8794	42.0008	48872.6	129.671	125457	280479	32.5219	11370.8	49867.1	1.42919	156.775	0.15678	20.338	2759.21	3.04791	581.954	0.69877		0.0157921	<0.014664	1530.43	27.8431	35.3405	2.8221	8.2186	0.801223	6.49112	0.390902									<0.0033503	11.8154	0.000736674	<0.00026885
g2 4	Knob	Plagioclase	Microcrystalline	41.7136	40.5156	49481.2	127.326	124634	280479	32.0733	11625.5	48685.6	1.45181	156.001	0.15872	19.3899	2723.85	3.11957	581.777	0.674662		0.010053	<0.013323	1548.39	27.1709	34.4413	2.70542	7.89896	0.769373	6.4491	0.394243									<0.0012105	11.7753	0.00173045	<0.00081081
g2 5	Knob	Plagioclase	Microcrystalline	41.5344	40.0314	48914.1	130.583	126207	280479	31.5301	11115.9	50690.2	1.42333	159.66	0.16046	20.2188	2778.94	3.02929	586.583	0.685947		0.0091328	<0.013852	1476.6	27.4862	34.6903	2.76972	8.0543	0.798931	6.55762	0.438565									<0.0022175	11.7313	0.00230399	<0.00080959
g2 6	Knob	Plagioclase	Microcrystalline	40.8763	39.0422	49439.8	138.853	125000	280479	765.557	10849.4	52682.8	1.32326	160.178	0.15896	25.3257	2844.27	2.93823	569.123	15.5736		0.071379	<0.016526	1382.12	42.9677	72.8058	7.72827	30.2207	5.35438	6.45388	4.7415									0.00499675	11.8212	0.521584	0.140953
g2 7	Knob	Plagioclase	Microcrystalline	47.7909	45.2529	50494.2	134.813	121270	280479	28.4805	11811.9	46461.8	1.51946	161.824	0.158386	19.7504	2805.93	3.30239	570.625	0.59076		0.01952	<0.012944	1687.77	27.9313	35.5146	2.74218	7.73465	0.686781	6.52793	0.366749									<0.002135	12.0788	0.0266767	0.00124755
g2 8	Knob	Plagioclase	Microcrystalline	47.3388	45.0491	50557.4	126.229	122786	280479	30.0487	13007.3	47402.9	1.5004	161.1	0.125114	19.5297	2817.05	3.54704	578.765	0.614081		0.0173892	<0.01319	1759.58	28.2249	35.9675	2.75078	8.00029	0.705447	6.5475	0.375272									<0.0025887	12.5014	0.000813076	<0.00024719
g2 9	Knob	Plagioclase	Microcrystalline	47.6214	44.2409	52732.3	126.732	120118	280479	29.8334	13191.4	45156.7	1.49998	163.075	0.137971	19.4885	2789.66	3.89393	569.15	0.588616		0.0199026	<0.013436	1741.56	27.1025	34.2315	2.64021	7.43401	0.701224	6.49365	0.370128									<0.0026005	12.4127	0.0126621	0.00322794
g2 10	Knob	Plagioclase	Microcrystalline	45.6337	42.8957	48703.1	120.885	118651	280479	32.1409	12329.9	45620.6	1.3982	158.06	0.18501	18.5113	2704.98	3.4327	552.509	0.605924		0.0112199	<0.012894	1604.9	26.7833	34.307	2.65595	7.50188	0.657445	6.27776	0.371959									<0.0023215	12.0903	0.00218784	<0.00073419
g2 11	Knob	Plagioclase	Microcrystalline	46.3578	43.2076	51619.9	128.798	124709	280479	28.6808	11541.7	50314.7	1.51034	160.846	0.170488	20.6118	2828.64	3.14664	579.726	0.695637		0.0142351	<0.012315	1557.61	28.2949	36.4057	2.87948	8.02557	0.838264	6.45898	0.450576									<0.0027142	12.1932	0.00175657	<0.00077081
g2 12	Knob	Plagioclase	Microcrystalline	44.1184	41.255	49175.8	125.79	119138	280479	28.967	11665.5	47146.4	1.40571	149.399	0.143961	19.183	2741.67	3.15583	554.296	0.599756		0.013019	<0.01212	1489.07	26.2754	34.0098	2.64635	7.53607	0.739068	6.2812	0.39887									<0.001957	11.7275	0.000906499	<0.00023616
g2 13	Knob	Plagioclase	Microcrystalline	42.8987	40.4192	49792.2	128.873	122434	280479	34.8325	11422.3	48413.8	1.4463	151.382	0.170877	19.908	2791.2	3.10224	564.264	0.63915		0.0129543	<0.012658	1474.59	26.7623	34.3663	2.70795	7.6723	0.707565	6.33945	0.394554									<0.0024453	11.945	0.00172855	<0.00073649
g2 14	Knob	Plagioclase	Microcrystalline	50.3176	47.2911	51765.7	150.775	122454	280479	29.6398	11398.1	48340.9	1.5079	161.51	0.13409	22.8569	2947.77	4.23013	570.209	0.912461		0.120571	<0.015556	1653.7	29.3864	39.862	3.10688	8.95617	0.9927	6.41956	0.492372									0.00405868	12.434	0.437548	0.0352858
g2 15	Knob	Plagioclase	Microcrystalline	47.1637	45.0539	50227	119.412	114762	280479	30.2435	13126.1	42794.2	1.40755	171.418	0.153534	18.3691	2800.7	5.10146	546.517	0.635106		0.239408	0.0145343	1806.8	25.9678	32.6729	2.4756	6.92312	0.678051	6.40676	0.325224									0.00913828	12.3138	0.0954362	0.0684029
g2 16	Knob	Plagioclase	Microcrystalline	46.0226	44.0493	49547.1	120.47	115084	280479	28.2807	12883.3	43391.5	1.39019	160.05	0.159864	18.0889	2739.57	3.83246	543.683	0.562742		0.017162	<0.011937	1692.22	26.524	33.8646	2.58252	7.18703	0.710714	6.3473	0.376785									<0.0016873	12.033	0.00877404	0.00326682
g2 17	Knob	Plagioclase	Microcrystalline	45.3995	44.1355	51760.6	130.982	120190	280479	28.0971	12262.7	46282.4	1.47028	159.298	0.121197	18.9631	2774.02	3.59213	565.456	0.609052		0.00768415	<0.01255	1652.16	27.5595	35.5391	2.66785	7.66253	0.764698	6.48584	0.378377									<0.0026852	12.4715	0.00137428	<0.00022779
g2 18	Knob	Plagioclase	Microcrystalline	44.8019	42.7139	50192.9	129.303	122537	280479	33.9236	12263.3	48405.8	1.42812	165.881	0.13901	20.0177	2896.54	4.15112	571.079	1.32675		0.100199	0.0336947	1621.49	27.7623	35.7158	2.81049	8.07899	0.831963	6.57126	0.459412									0.0116225	12.4294	0.0515246	0.0294569
g2 19	Knob	Plagioclase	Microcrystalline	44.0377	40.7027	49271	128.531	124045	280479	30.6499	11424.1	49439	1.47173	159.6	0.141859	20.3725	2829.41	3.25696	570.673	0.695064		0.0142194	0.0126898	1492.12	27.1646	35.6914	2.78668	7.78702	0.778149	6.47011	0.422118									0.00105136	12.1363	0.00272188	<0.00073922
g2 20	Knob	Plagioclase	Microcrystalline	42.894	39.3435	50859.6	127.908	122674	280479	30.1449	10934	49006.5	1.40933	154.705	0.158527	19.9767	2792.68	2.93718	555.085	0.675432		0.00996836	<0.012642	1421.36	26.5755	34.5942	2.71093	7.86187	0.778155	6.29102	0.404886									<0.0027334	11.7714	0.00152507	0.000690952
g2 21	Knob	Plagioclase	Microcrystalline	42.0974	39.5967	50256.1	129.683	122044	280479	31.7306	10828	48670.7	1.43283	156.084	0.180763	26.2485	2808.47	2.95814	553.338	0.667665		0.0131905	<0.011842	1384.51	25.8334	33.891	2.64752	7.53859	0.724572	6.36604	0.376416									<0.0025971	11.8076	0.00513623	0.00152159
g2 22	Knob	Plagioclase	Microcrystalline	46.7578	44.6089	50586	148.619	121656	280479	34.7949	12635.5	45021	1.4448	158.567	0.149547	24.3375	2964.38	4.01583	568.931	0.624296		0.0381074	0.012229	1744.22	28.3862	35.0924	2.71694	7.67118	0.701307	6.59986	0.406711									<0.0020196	12.1077	0.107317	0.0190127
g2 23	Knob	Plagioclase	Microcrystalline	45.7936	43.9125	50834.7	130.677	121660	280479	30.5112	12119.1	47113.8	1.32138	161.285	0.13843	19.4109	2863.51	3.60315	569.266	0.619078		0.0104032	<0.012025	1645.64	28.1443	36.2318	2.77025	7.80789	0.78527	6.51219	0.412018									<0.00231	12.4529	0.00413735	0.00330283
g2 24	Knob	Plagioclase	Microcrystalline	44.7262	41.5873	49350.2	130.815	123178	280479	30.4268	11560.1	47724.4	1.38528	159.505	0.157802	19.6981	2838.41	3.27041	566.563	0.646028		0.0193131	<0.012511	1552.75	27.8297	35.8024	2.77052	7.79391	0.734714	6.41711	0.446728									<0.0020001	12.1998	0.00429375	0.000839215
g2 25	Knob	Plagioclase	Microcrystalline	44.5457	40.9009	49746.2	127.409	124405	280479	30.8733	11335.1	49952.6	1.29771	159.344	0.147573	20.1569	2883.3	3.07308	572.45	0.687764		0.0196397	<0.013747	1510.17	27.6783	36.0555	2.77823	7.98324	0.800222	6.55111	0.390397									0.00150006	12.3054	0.00348394	0.000964851
g2 26	Knob	Plagioclase	Microcrystalline	41.3632	40.3233	51306.5	131.666	122444	280479	34.0086	11211.1	48999.3	1.3902	154.231	0.172242	20.2866	2782.81	3.05273	559.417	0.618591		0.0146268	<0.012069	1441.62	26.5787	34.3246	2.67867	7.70889	0.767909	6.41932	0.410407									<0.0022724	11.786	0.00153712	<0.00023364
g2 27	Knob	Plagioclase	Microcrystalline	48.3802	44.2182	52415.7	127.44	121711	280479	30.2862	11950.4	47792.9	1.35017	161.075	0.190401	19.1231	2883.59	3.34638	572.227	0.640433		0.0131856	<0.012013	1615.65	28.2851	36.3648	2.80935	7.99952	0.789913	6.60238	0.378367									<0.0017593	12.2518	0.00171459	0.00203867
g2 28	Knob	Plagioclase	Microcrystalline	43.0564	40.3569	49525.6	130.799	123700	280479	30.7024	10821.6	49076.6	1.35797	155.676	0.155095	20.0856	2817.26	2.95179	558.987	0.688452		0.0116245	<0.012142	1434.14	27.0588	35.3138	2.76632	7.91444	0.745502	6.3921	0.433431									<0.001073	11.8748	0.00238978	0.000342039
g3 1	Knob	Plagioclase	Microcrystalline	38.8272	38.0198	50196.3	124.931	122801	280479	30.1945	11572.6	47541.4	1.17926	152.208	0.132133	19.006	2799.94	3.00851	568.6	0.634652		0.00681425	<0.016172	1464.94	25.881	32.9618	2.60891	7.35418	0.732831	6.31739	0.38044									<0.0025355	11.8655	0.00139617	<0.0008596
g3 2	Knob	Plagioclase	Microcrystalline	39.9695	38.7438	49204.7	129.086	125620	280479	31.6654	10764.7	50588.6	1.25185	158.553	0.1402	20.6742	2851.46	2.6934	577.715	0.65363		0.0114217	<0.015104	1426.19	26.4341	33.9517	2.73208	7.60811	0.827323	6.53197	0.427238									<0.0039807	11.8996	<0.0012588	0.00031054
g3 3	Knob	Plagioclase	Microcrystalline	37.5955	37.5238	48829.4	133.994	126477	280479	33.9182	10618.6	51050.3	1.31111	160.527	0.164463	21.7907	2941.42	2.78556	577.56	0.720822		0.0170034	<0.015362	1432.04	26.2654	33.872	2.77875	7.81683	0.891707	6.69013	0.436921									<0.0027577	12.1422	0.0557271	0.00954841
g3 4	Knob	Plagioclase	Microcrystalline	39.3134	38.6251	48954.5	123.732	124112	280479	32.4827	10558.8	49962.5	1.27676	159.468	0.194811	21.1301	2884.22	2.7386	563.077	0.668808		0.0122579	<0.014628	1426.69	24.4874	31.9073	2.5911	7.42708	0.795705	6.87878	0.393796									<0.0023088	12.5135	0.00426174	0.00113842
g3 5	Knob	Plagioclase	Microcrystalline	40.4392	39.4691	49321.1	126.25	127444	280479	82.565	10608.4	51560.7	1.24543	165.139	0.147426	21.4629	2906.48	2.76642	586.259	0.864131		0.0163865	<0.015506	1477.86	25.71	33.4385	2.75389	7.91706	0.817664	6.98907	0.482471									<0.0023823	12.6615	0.0139398	0.00446852
g3 6	Knob	Plagioclase	Microcrystalline	39.8338	39.5088	49543	259.091	126056	280479	49.2505	10617.9	50540.6	1.66029	160.488	0.152304	31.8457	3995.96	3.27292	567.822	0.826899		0.131148	0.0261474	1591.99	24.676	33.0968	2.56289	7.4763	0.781341	6.57865	0.43573									0.00551551	12.5181	0.364572	0.040303
g3 7	Knob	Plagioclase	Microcrystalline	38.6376	37.1614	50176	119.009	126353	280479	30.7423	10549.1	49958	1.31488	156.294	0.160716	20.5096	2847.19	2.99505	572.856	0.661245		0.0129306	<0.014838	1464.95	24.3567	31.293	2.52283	7.32489	0.758372	6.89714	0.361527									<0.0018413	12.5834	0.00163707	0.000506018
g3 8	Knob	Plagioclase	Microcrystalline	44.4709	40.6313	50616.5	192.801	122936	280479	38.0587	11392.3	47556.2	1.60914	156.087	0.178093	23.2224	3272.59	3.35306	556.671	1.89588		0.036426	0.0588531	1514.34	32.6495	41.5883	3.99699	12.0936	1.4006	6.49138	0.900756									0.00219872	12.044	1.03962	0.0650966
g3 9	Knob	Plagioclase	Microcrystalline	45.6546	43.126	50689.5	133.624	122823	280479	32.7427	11097.8	48290.8	1.34724	160.184	0.179436	20.5606	2896.36	2.90436	563.068	0.644126		0.0129946	<0.013228	1489.7	26.558	34.2292	2.65407	7.65036	0.825813	6.52361	0.398088									<0.0026132	11.7486	0.00896772	0.00125546
g3 10	Knob	Plagioclase	Microcrystalline	45.1388	43.734	50296.8	180.775	122802	280479	35.5624	10747.9	50116.9	1.46144	161.89	0.179012	25.0215	3357.36	2.95521	558.929	0.729729		0.060486	<0.012719	1477.14	25.9367	34.2596	2.67426	7.48115	0.809753	6.45152	0.415012									0.00351873	12.0544	0.122806	0.00868414
g3 11	Knob	Plagioclase	Microcrystalline	43.0362	41.3216	50574.3	128.715	122292	280479	33.6657	10704	49226.2	1.32936	156.07	0.178612	20.2338	2842.52	2.82979	553.885	0.657671		0.0120744	<0.01278	1422.27	25.4228	33.4726	2.61304	7.53488	0.763837	6.42145	0.422987									<0.0020233	11.703	0.00519128	0.00081451
g3 12	Knob	Plagioclase	Microcrystalline	43.0019	39.9407	50048.5	122.571	125026	280479	33.6724	10435.8	50435.9	1.30176	159.024	0.202868	20.939	2875.56	2.93598	552.59	0.650573		0.0130136	<0.01358	1466.32	24.9471	32.7738	2.57081	7.37228	0.678849	6.78941	0.354971									<0.001974	12.3654	0.0024709	<0.0011733
g3 13	Knob	Plagioclase	Microcrystalline	40.4308	39.5168	51930	134.592	120230	280479	37.7428	12116.7	45024.7	1.37549	162.063	0.164704	17.9167	2912.16	4.08255	577.167	0.5435		0.0151665	<0.012901	1728.73	27.3729	34.5786	2.65954	7.46126	0.716009	6.53098	0.370501									<0.0019261	12.1334	0.0128658	0.00575188
g3 14	Knob	Plagioclase	Microcrystalline	43.9203	42.1921	50256.3	128.22	121584	280479	32.861	12377.2	45789	1.30071	156.552	0.156026	17.9559	2788.14	3.46555	568.597	0.607388		0.017025	<0.011928	1682.59	27.2688	34.5571	2.67446	7.36851	0.733267	6.57726	0.384438									0.00093923	11.9181	0.00565699	0.00143083
g3 15	Knob	Plagioclase	Microcrystalline	45.9884	44.2686	51060.8	197.072	118699	280479	70.2878	11691.8	45266	1.4892	154.112	0.16034	22.8632	3297.5	3.51992	540.775	0.71387		0.0817639	0.01657	1550.87	26.2504	34.0999	2.69148	7.60206	0.749758	6.25647	0.379952									0.00298625	11.8632	0.198661	0.0148372
g3 16	Knob	Plagioclase	Microcrystalline	46.844	43.3847	50759	125.339	120056	280479	29.4471	11558.4	47216.6	1.27878	154.377	0.154918	19.2739	2789.93	3.16499	558.363	0.629268		0.0171663	<0.012415	1536.52	26.5699	34.3228	2.66213	7.56252	0.701846	6.44656	0.373724									<0.0018276	12.1253	0.00746686	0.00125153
g3 17	Knob	Plagioclase	Microcrystalline	43.8388	41.3952	49189.4	120.405	118944	280479	28.9916	11649.9	46162.6	1.2951	149.882	0.137931	18.608	2672.33	3.05304	552.32	0.602988		0.018326	<0.013238	1499.16	25.1103	32.4141	2.52779	7.2994	0.669425	6.28969	0.362683									<0.0026871	11.673	0.00145045	0.000896002
g3 18	Knob	Plagioclase	Microcrystalline	40.9346	38.4768	51739.8	133.217	116933	280479	50.8672	13120	42392.9	1.30594	163.903	0.13931	16.5862	2842.44	4.36053	565.432	0.46288		0.0182973	<0.013027	1856.06	26.3968	32.8404	2.48928	6.96666	0.645439	6.63299	0.287421									<0.0019096	12.15	0.0211647	0.00540959
g3 19	Knob	Plagioclase	Microcrystalline	41.7504	40.0887	48714.8	118.082	112764	280479	33.3926	12611.1	41647	1.15878	157.441	0.148622	16.9128	2604.8	4.0078	541.698	0.546224		0.0197146	<0.012033	1747.92	26.0348	32.7306	2.52859	7.0252	0.692627	6.18395	0.304105									<0.0024603	11.5987	0.017766	0.0068621
g3 20	Knob	Plagioclase	Microcrystalline	45.4658	43.4515	51257.1	123.104	120232	280479	34.6435	12579.2	45435.3	1.19767	159.771	0.130498	17.7085	2699.42	3.53112	563.27	0.577472		0.0140697	<0.016936	1680.89	27.0879	34.4058	2.66329	7.77701	0.697103	6.324	0.439332									<0.0029819	12.1429	0.0254875	0.0128236
g3 21	Knob	Plagioclase	Microcrystalline	47.8635	46.1774	51806.7	138.403	123903	280479	38.3772	12149.4	47955.6	1.43764	160.982	0.159336	19.2552	2877.79	3.65985	578.397	0.621693		0.0344998	<0.014685	1693.6	28.0397	36.4496	2.74602	7.71858	0.805553	6.6932	0.369555									<0.0023174	12.4	0.0572029	0.0163954
g3 22	Knob	Plagioclase	Microcrystalline	45.95	43.4671	49457.2	122.693	119571	280479	36.8079	11366.6	47055.9	1.31314	156.346	0.148444	18.5663	2684.56	3.13343	555.952	0.659348		0.0167992	<0.012302	1558.34	27.0745	35.6788	2.79726	7.84126	0.791171	6.4469	0.430148									<0.0010782	11.9764	0.0116241	0.0120594
g3 23	Knob	Plagioclase	Microcrystalline	45.251	42.7818	51087.6	127.216	120625	280479	34.0268	12093.2	47807.7	1.28148	152.774	0.179751	19.5423	2820.82	3.202	566.565	0.641122		0.0119177	<0.013509	1564.41	26.5382	34.2503	2.61956	7.5357	0.689417	6.57464	0.372184									<0.0014332	11.8626	0.0043058	0.00115206
g3 24	Knob	Plagioclase	Microcrystalline	43.0824	40.9448	52251.4	308.616	117473	280479	48.1876	13226.7	42259.1	1.61701	169.091	0.198674	30.3268	4340.32	5.35932	570.331	0.615963		0.128484	0.0638454	1928.27	26.4726	34.4776	2.52663	6.77292	0.655877	6.41771	0.312087									0.00523232	12.647	0.231798	0.0307911
g3 25	Knob	Plagioclase	Microcrystalline	46.088	43.1974	50520.4	187.42	119153	280479	44.217	14487.8	43524	1.35262	169.45	0.166566	20.441	3285.88	4.52343	577.077	0.50131		0.0481591	0.0272795	1994.14	26.4033	33.5549	2.50875	7.11558	0.674111	6.72329	0.32085									0.0045631	12.6081	0.0921983	0.0180059
g3 26	Knob	Plagioclase	Microcrystalline	46.3216	41.8881	47786.4	126.922	112258	280479	30.8676	13096.8	41531	1.11925	164.404	0.11509	20.349	2779.84	5.23645	535.139	0.658267		0.0903771	0.0266798	1743.38	25.9316	32.5157	2.56799	7.31082	0.687432	6.26858	0.376804									0.00420431	11.7904	0.0552013	0.024906
g3 27	Knob	Plagioclase	Microcrystalline	45.8189	43.5545	50529.6	150.371	117581	280479	37.2871	13518.1	42747	1.39179	165.002	0.128012	19.3353	2935.15	4.07774	558.752	0.528416		0.0426652	<0.011895	1768.67	26.6487	33.7494	2.56869	7.16373	0.663755	6.52855	0.327445									<0.0029028	12.0431	0.0675383	0.0113607
g3 28	Knob	Plagioclase	Microcrystalline	44.185	42.376	53349.1	173.705	117021	280479	39.1562	12769.1	43798.1	1.34582	176.225	0.177236	21.1388	3237.99	4.94431	560.127	0.463999		0.0394699	0.0245772	1813.06	26.8476	34.5602	2.59353	7.18219	0.71536	6.49961	0.311991									0.00273465	12.5451	0.0429805	0.0132555
g3 29	Knob	Plagioclase	Microcrystalline	47.8184	45.4087	51075.3	165.826	121199	280479	31.6538	12944.2	45289.2	1.31157	137.8	0.138561	20.2178	3090.82	4.06793	557.495	0.401608		0.030371	0.0235989	1764.78	26.0177	33.5005	2.49167	6.78488	0.611294	6.37604	0.329074									<0.0026995	12.5558	0.0568359	0.0117795
g3 30	Knob	Plagioclase	Microcrystalline	44.2315	42.6024	51014.7	254.262	117255	280479	39.8177	13870.3	42258.9	1.44867	169.252	0.153951	25.8307	3853.39	5.25208	559.128	0.614507		0.0949652	0.0436769	1930.72	25.85	33.2129	2.47487	6.94248	0.621613	6.43479	0.299725									0.00376537	12.3408	0.207485	0.0257309
g3 31	Knob	Plagioclase	Microcrystalline	44.8434	42.3567	50628.6	238.563	118248	280479	36.3993	13820.1	43797	1.51456	178.317	0.222015	25.5464	3691.76	4.30948	556.321	0.576968		0.138243	0.0609703	1755.84	26.3532	33.4242	2.57043	7.25591	0.676474	6.27681	0.32274									0.00485792	12.3521	0.298384	0.0235865
g3 32	Knob	Plagioclase	Microcrystalline	46.3757	44.7065	52600.8	166.885	116078	280479	32.8451	12382.5	43265.8	1.35118	141.87	0.175607	19.8017	3042.57	4.1683	548.289	0.421221		0.0386728	0.0229684	1743.49	25.3443	32.7163	2.39854	6.72474	0.665582	6.27988	0.322683									0.00213934	12.1933	0.188875	0.011418
g3 33	Knob	Plagioclase	Microcrystalline	46.6836	44.9782	53060.6	184.497	122132	280479	29.7139	11777.3	47919.3	1.51082	168.273	0.156554	20.5182	3287.85	3.76261	582.506	0.611785		0.0456897	<0.0179	1751.87	27.2995	34.6578	2.60199	7.68448	0.659399	6.78721	0.362077									0.00466884	12.3913	0.0677766	0.00793344
g3 34	Knob	Plagioclase	Microcrystalline	44.403	42.5538	48784.8	183.421	113637	280479	33.3679	13444.6	41529.6	1.2893	181.642	0.180715	21.4791	3257.52	5.51622	544.159	0.672716		0.242191	0.0465612	1784.52	25.3469	32.2247	2.49342	7.0586	0.586775	6.32991	0.343726									0.0123693	11.9075	0.512485	0.0365986
g4 1	Knob	Plagioclase	Microcrystalline	39.2706	37.2462	50025.7	130.561	125141	280479	31.1122	11635.9	48797.4	1.22268	151.391	0.138497	19.91	2770.8	3.05609	580.789	0.658269		0.0166414	<0.015901	1476.53	26.8545	34.0014	2.75194	7.81587	0.755015	6.49956	0.366335									<0.0031137	11.9285	0.00196253	<0.00032416
g4 2	Knob	Plagioclase	Microcrystalline	38.9765	37.2911	49831.9	126.623	122953	280479	29.0039	12201.4	47259.1	1.19947	157.47	0.15281	19.064	2734.28	3.19992	575.972	0.638584		0.0211329	<0.015761	1517.46	26.2169	33.2911	2.61229	7.5564	0.725849	6.43388	0.422416									0.00201731	11.9218	0.00186438	0.000315559
g4 3	Knob	Plagioclase	Microcrystalline	39.5493	37.9136	50141.4	129.363	124853	280479	27.1773	11767.5	47708.5	1.25125	155.407	0.149517	19.5663	2751.93	3.05949	575.414	0.65773		0.0111709	<0.014966	1484.03	26.8228	34.1175	2.66251	7.63447	0.811689	6.3873	0.373744									<0.0016679	11.6338	0.00243107	<0.000863
g4 4	Knob	Plagioclase	Microcrystalline	38.7154	37.2609	51088.8	130.886	124672	280479	29.3928	11820.6	48545.5	1.19853	151.92	0.156994	20.051	2750.01	3.0269	575.508	0.651236		0.0179464	<0.015099	1464.24	26.6541	33.5778	2.69633	7.70689	0.77412	6.50769	0.365278									<0.0029766	11.5739	0.00439752	<0.0010299
g4 5	Knob	Plagioclase	Microcrystalline	39.8839	38.5208	49693.9	126.717	121722	280479	32.098	12105.4	47184	1.14608	153.724	0.165899	19.1632	2746.02	3.24658	575.022	0.647873		0.0143253	<0.014808	1521.35	26.0201	32.8573	2.60894	7.42139	0.789615	6.48491	0.404651									<0.0026235	11.6932	0.00220945	<0.00026732
g4 6	Knob	Plagioclase	Microcrystalline	41.3421	39.4213	50743.7	129.675	122123	280479	28.8442	12396.2	46500.6	1.21614	155.963	0.133659	20.4089	2834.9	3.70048	570.924	0.753583		0.0593294	<0.014132	1540.75	26.0653	33.0685	2.60165	7.32575	0.770985	6.4864	0.351181									0.00464828	11.7347	0.0417587	0.00820642
g4 7	Knob	Plagioclase	Microcrystalline	42.5787	39.9295	50724.9	128.041	121866	280479	30.0445	11836.7	47512.1	1.21367	155.839	0.149826	19.2395	2762.17	3.09818	565.38	0.683759		0.0171247	<0.013295	1474.06	26.2775	33.8225	2.60826	7.46421	0.752075	6.333	0.382931									<0.0028105	11.6956	0.00113421	0.000862559
g4 8	Knob	Plagioclase	Microcrystalline	43.1206	40.1204	52505.7	132.404	125848	280479	29.82	11631.6	51037.9	1.30928	162.892	0.179154	20.6167	2857.82	3.05993	583.586	0.698848		0.0172003	<0.015052	1502.2	28.073	36.257	2.80516	8.18697	0.764557	6.64706	0.410955									<0.0023095	12.2499	0.00677102	0.00118878
g4 9	Knob	Plagioclase	Microcrystalline	43.265	40.4559	51243.4	148.375	120451	280479	36.9654	12322.3	47380.5	1.31084	162.364	0.193112	21.9721	3024.71	3.40985	565.423	1.02499		0.117493	<0.013494	1500.12	25.7263	33.6222	2.63467	7.46543	0.832037	6.39193	0.382355									0.00571996	11.9845	0.15859	0.00732372
g4 10	Knob	Plagioclase	Microcrystalline	42.4908	40.0395	49107.5	131.492	121612	280479	31.7122	11789.1	47396.9	1.24204	154.495	0.14699	19.458	2805.66	3.11635	563.881	0.643033		0.0167176	<0.013203	1487.06	25.8465	32.9754	2.5941	7.18779	0.725621	6.40515	0.381692									<0.0024687	11.8499	0.00832236	0.00103042
g4 11	Knob	Plagioclase	Microcrystalline	42.4152	40.3858	52276.1	128.619	123058	280479	30.4504	12117.1	46789.3	1.2419	154.316	0.137038	18.8705	2805.3	3.29533	562.946	0.658112		0.0160814	<0.012932	1514.78	25.4956	32.3991	2.57253	7.18913	0.748424	6.37701	0.408757									<0.0022612	11.8514	0.0019323	0.000279531
g4 12	Knob	Plagioclase	Microcrystalline	41.3947	39.8471	51618.1	125.586	121532	280479	31.2083	12305.8	47548.7	1.22263	156.083	0.16333	19.2227	2765.36	3.23347	562.224	0.643898		0.0123778	<0.013077	1496.9	25.9748	32.8461	2.56861	7.39832	0.752605	6.33991	0.38902									<0.0027796	11.9612	0.00204861	<0.00024734
g4 13	Knob	Plagioclase	Microcrystalline	41.4767	39.2765	51530.5	126.004	118335	280479	28.1522	11941.7	46158	1.23128	151.317	0.161298	19.2245	2789.96	3.13895	552.705	0.625247		0.0203885	<0.012715	1477.25	24.7646	32.4496	2.51565	7.26935	0.704691	6.23157	0.398559									0.00193026	11.7604	0.00432185	0.000455619
g4 14	Knob	Plagioclase	Microcrystalline	42.2311	40.031	50014.8	128.567	121474	280479	30.4541	11974.1	47140.1	1.2394	153.995	0.158207	19.162	2812.08	3.11556	559.689	0.655207		0.0239443	<0.013267	1493.79	25.2645	32.8229	2.59594	7.25911	0.76346	6.27681	0.377847									<0.0022837	11.7979	0.00416938	0.00045355
g4 15	Knob	Plagioclase	Microcrystalline	42.2993	39.8982	49801.7	124.071	120115	280479	31.9817	12223	45681.5	1.26373	151.894	0.170195	18.4952	2829.64	3.23267	557.333	0.663711		0.0168198	<0.013269	1517.68	25.0283	31.9669	2.4847	7.1449	0.695603	6.34401	0.333138									<0.0020646	11.7093	0.00200401	0.000270267
g4 16	Knob	Plagioclase	Microcrystalline	41.9938	40.5171	50717.4	127.312	122338	280479	30.3374	12737	46630.4	1.16597	154.466	0.177174	18.583	2853.36	3.42393	572.992	0.603099		0.0189447	<0.013195	1555.09	25.5206	32.6126	2.47715	7.11977	0.729568	6.52613	0.372799									<0.0026509	11.8832	0.00325307	<0.00099984
g4 17	Knob	Plagioclase	Microcrystalline	40.5667	38.2598	51626.3	128.385	119082	280479	28.2021	12728.2	45138.4	1.14981	155.627	0.139197	18.3348	2767.68	3.27447	551.316	0.580917		0.0196339	<0.013874	1490.76	25.6609	32.916	2.57374	7.21841	0.667835	6.24654	0.35775									<0.0020728	11.5903	0.00131748	0.000355154
g4 18	Knob	Plagioclase	Microcrystalline	41.6026	40.4033	50069.2	146.259	120812	280479	32.7996	11612.3	48277.6	1.2713	155.735	0.136072	21.3931	2983.26	3.20739	560.575	0.690887		0.0345674	<0.013375	1494.95	25.9212	33.4687	2.65359	7.70587	0.782882	6.40197	0.385485									<0.0027356	11.7346	0.0317362	0.00219279
g4 19	Knob	Plagioclase	Microcrystalline	44.3168	40.7247	51649.1	132.317	121510	280479	32.4676	12154.9	47148.4	1.17936	153.223	0.17915	19.8756	2912.59	3.30125	565.93	0.661177		0.0232491	<0.013484	1533.28	25.9535	33.627	2.62994	7.52081	0.751241	6.50856	0.435677									<0.0020443	11.9992	0.00821751	0.0020865
g4 20	Knob	Plagioclase	Microcrystalline	42.964	40.5939	50664.7	131.789	121139	280479	32.5451	12199.3	46782.5	1.28498	155.253	0.170211	19.4053	2857.44	3.13861	558.958	0.676417		0.0246723	<0.013988	1513.01	25.3321	32.5131	2.5759	7.51476	0.680274	6.39802	0.389279									0.00200776	12.1538	0.00249454	<0.00072032
g4 21	Knob	Plagioclase	Microcrystalline	41.5498	39.4497	50295.9	125.262	120902	280479	31.5216	12567.7	45564.5	1.16928	153.623	0.13511	18.267	2806.64	3.35292	560.834	0.615442		0.0182045	<0.011081	1544.94	24.9972	31.7408	2.52109	6.98642	0.760372	6.51065	0.39403									<0.0020778	11.9239	0.00290702	<0.0012548
g4 22	Knob	Plagioclase	Microcrystalline	41.55	39.5316	49993.1	123.953	120220	280479	31.5114	12895.6	44967.8	1.23588	155.136	0.136178	17.4226	2820.82	3.52885	560.557	0.563689		0.0129033	<0.012083	1569.3	25.1567	31.7326	2.48193	6.80392	0.662925	6.29264	0.335349									<0.0029697	11.8719	0.00132433	<0.00023935
g4 23	Knob	Plagioclase	Microcrystalline	40.5219	37.3271	51417.1	142.225	122408	280479	33.3056	12922.1	46026.1	1.21578	158.377	0.155084	19.3493	3005.35	3.70097	575.175	0.713228		0.0357202	<0.01335	1571.32	26.483	34.0047	2.67461	7.64788	0.980811	6.52014	0.41427									<0.0020552	12.2705	0.143443	0.00866758
g4 24	Knob	Plagioclase	Microcrystalline	42.5984	41.1872	49848	129.229	120327	280479	29.6705	11699.3	48687.3	1.29178	155.597	0.154561	20.3374	2925.66	3.31917	564.262	0.653967		0.0152913	<0.013519	1501.89	26.6126	35.1011	2.65865	7.60927	0.788855	6.38645	0.405664									<0.0019926	12.0364	0.0016655	0.000935342
g4 25	Knob	Plagioclase	Microcrystalline	44.1191	41.0614	51583.5	139.864	125435	280479	35.6647	11676.8	49529.8	1.20699	162.247	0.134956	21.0523	2968.23	3.31885	584.526	0.690658		0.0311145	<0.014402	1536.91	26.8072	35.0258	2.73595	7.75352	0.828796	6.54091	0.396345									<0.0020068	12.0929	0.0251586	0.00279573
g4 26	Knob	Plagioclase	Microcrystalline	41.9129	39.6661	50123.8	129.996	122947	280479	30.2663	11706.6	47611	1.09162	156.387	0.167331	19.6299	2896.36	3.23407	570.062	0.644521		0.0136173	<0.014244	1523.48	25.7409	32.8021	2.60671	7.659	0.772046	6.43095	0.360632									<0.0027003	11.8891	0.00678462	0.000451262
g4 27	Knob	Plagioclase	Microcrystalline	41.36	39.0263	48284.9	153.718	116772	280479	34.0716	11859.8	44763.9	1.38775	153.694	0.175999	22.7342	3220.16	3.49355	542.635	0.642059		0.0425101	<0.01239	1488.36	24.1978	31.2508	2.44721	6.81677	0.69107	6.24754	0.322133									<0.0023482	11.8541	0.041176	0.00774218
g4 28	Knob	Plagioclase	Microcrystalline	41.6071	38.7572	50794.7	127.373	120154	280479	30.6238	12977.8	44822.9	1.15789	155.28	0.162776	17.8701	2835.44	3.59439	565.871	0.599151		0.0136799	<0.013451	1619.03	25.1513	31.6637	2.42212	6.9579	0.672671	6.44088	0.341545									<0.0030124	11.9825	0.00302881	0.000888326
g4 29	Knob	Plagioclase	Microcrystalline	42.6469	40.6577	49535.7	132.063	119804	280479	29.6354	11792.3	47473.2	1.11511	158.054	0.156241	19.8407	2854.82	3.11423	560.027	0.598242		0.0150756	<0.013328	1492.07	26.2947	33.9713	2.68396	7.58844	0.751444	6.30909	0.347194									<0.0024314	11.6161	0.00232428	<0.00024755
g4 30	Knob	Plagioclase	Microcrystalline	44.9617	41.1267	50755.1	129.081	120654	280479	29.783	11832.6	47651.2	1.18956	156.579	0.194759	19.6575	2864.45	3.14481	559.686	0.65017		0.0136978	<0.012748	1521.17	26.3879	34.1302	2.69367	7.61426	0.729489	6.37597	0.397848									<0.0022381	12.0562	0.00210911	0.00106758
g4 31	Knob	Plagioclase	Microcrystalline	44.5529	42.1522	49453.2	199.262	119460	280479	36.6675	11678.8	46931.2	1.3689	156.297	0.171196	25.3215	3528.56	3.45489	550.878	0.883949		0.169472	<0.0131	1549.72	26.2078	34.2946	2.6213	7.45976	0.770638	6.22779	0.444525									0.00952996	11.841	0.458247	0.0166914
g4 32	Knob	Plagioclase	Microcrystalline	44.7776	42.25	50196.9	198.712	119760	280479	35.2076	11957.8	46375	1.38194	155.999	0.182994	23.8597	3530.96	3.58017	547.123	0.740964		0.0960121	<0.012994	1497.17	25.7093	34.2636	2.64401	7.3426	0.76656	6.30097	0.404996									0.0049914	12.3689	0.218773	0.119353
g4 33	Knob	Plagioclase	Microcrystalline	41.7658	40.1816	50298.8	128.44	118460	280479	29.6735	12621.1	45473.2	1.14594	152.964	0.150111	18.6191	2878.77	3.35609	555.745	0.598473		0.0156258	<0.012715	1554.28	25.4177	32.5945	2.52354	7.11486	0.722515	6.32312	0.391939									<0.0022185	11.9279	0.00174676	0.00051459
g4 34	Knob	Plagioclase	Microcrystalline	41.3997	39.6632	49525.7	124.464	117545	280479	31.533	13384.6	44729.5	1.1814	153.311	0.167523	18.2803	2834.54	3.54401	557.64	0.579246		0.0166525	<0.013047	1576.72	25.0319	32.2783	2.4304	6.73123	0.701961	6.37874	0.348826									<0.0013874	11.9149	0.00189843	0.000769626
g4 35	Knob	Plagioclase	Microcrystalline	44.5169	40.9192	50455.9	127.088	116965	280479	29.6845	12225	44542.8	1.16487	151.699	0.151877	19.4265	2873.81	3.38909	545.749	0.673799		0.0332389	<0.013886	1527.34	25.6374	33.5649	2.58027	7.33957	0.711725	6.22493	0.395388									<0.00148	12.2345	0.0280787	0.00264599
g4 36	Knob	Plagioclase	Microcrystalline	43.1628	41.2054	50866.4	131.561	121108	280479	28.6194	11833	47852.6	1.18438	159.025	0.178668	19.9179	2915.42	3.20961	562.981	0.658202		0.0177296	<0.013423	1520.07	26.9587	35.0022	2.71519	7.67831	0.711859	6.34304	0.347626									<0.0030349	11.973	0.00145825	0.00044808
g4 37	Knob	Plagioclase	Microcrystalline	46.6143	43.2432	51974	220.309	120573	280479	39.5535	12135.6	47356	1.46383	158.856	0.159389	25.3111	3583.71	3.47942	557.744	0.746135		0.0460721	<0.013008	1502.09	26.7181	35.4715	2.7241	7.61841	0.765418	6.40106	0.439546									0.00349986	12.0349	0.0375777	0.00779149
g4 38	Knob	Plagioclase	Microcrystalline	43.1336	40.3096	50015.6	132.155	120210	280479	29.0163	11184.7	46799.9	1.15116	154.72	0.128304	19.6304	2886.12	3.00598	544.257	0.63753		0.0173789	<0.01279	1466.61	26.4131	34.251	2.71253	7.52615	0.767826	6.24879	0.337314									<0.0022507	11.7659	0.00202319	0.000855219
g4 39	Knob	Plagioclase	Microcrystalline	43.8206	40.9324	51462.6	129.996	121350	280479	30.517	12306.5	46192	1.13037	159.745	0.150864	18.979	2920.56	3.5234	568.041	0.606014		0.0129765	<0.012827	1581.85	26.0968	33.3848	2.60368	7.28634	0.633565	6.49479	0.377164									<0.0016377	12.022	0.00116992	<0.00023598
g4 40	Knob	Plagioclase	Microcrystalline	41.1972	39.6986	50497.6	122.688	117778	280479	28.2963	13018.8	43708.9	1.1356	152.622	0.153994	17.5746	2748.94	3.64405	555.53	0.541166		0.0141476	<0.012819	1599.21	24.7687	31.1716	2.44091	6.60998	0.640787	6.47589	0.328947									<0.0016302	12.015	0.00152594	<0.00072227
g4 41	Knob	Plagioclase	Microcrystalline	42.1965	39.3557	52274.5	128.299	122880	280479	27.1873	12089.6	47274.8	1.19835	159.437	0.150268	19.2644	2885.91	3.29873	569.032	0.627204		0.010884	<0.013123	1511.99	26.2767	33.865	2.59945	7.48746	0.734471	6.48177	0.376883									<0.0019242	12.0432	0.000919485	0.000444564
g4 42	Knob	Plagioclase	Microcrystalline	42.9674	41.1523	49611.6	125.204	117008	280479	30.8203	12901.1	44129.5	1.18849	158.93	0.121729	17.9766	2811.33	3.68391	562.488	0.564257		0.0170503	<0.012916	1617.12	25.0887	31.8738	2.47616	7.16533	0.643192	6.48383	0.380701									<0.0020787	11.9115	0.0020152	<0.00024408
g4 43	Knob	Plagioclase	Microcrystalline	43.8619	41.715	52077	128.099	119506	280479	29.3139	12594.3	46316.4	1.1108	158.143	0.139197	19.1852	2916.04	3.38298	563.678	0.5997		0.00938789	<0.0133	1564.65	25.5178	33.3816	2.59816	7.35052	0.665037	6.41122	0.411296									<0.0021117	11.9645	0.00302448	0.000712555
g4 44	Knob	Plagioclase	Microcrystalline	43.6792	40.5659	49944	126.007	118262	280479	31.005	11883.6	45451.7	1.09659	154.068	0.155667	19.3391	2854.76	3.27225	538.498	0.596631		0.011829	<0.01316	1485.38	25.0428	33.1176	2.54458	7.24815	0.709622	6.14809	0.396855									<0.0017693	11.6563	0.0018781	0.000424105
g4 45	Knob	Plagioclase	Microcrystalline	43.8183	40.6509	51421.1	130.759	120027	280479	32.0739	11560.8	46894.5	1.15703	157.614	0.152866	19.3099	2945.96	3.26423	553.893	0.664066		0.0148579	<0.012806	1492.53	26.2646	33.8879	2.59747	7.40615	0.747079	6.22827	0.363763									0.00137822	12.1245	0.00147742	0.000256222
g4 46	Knob	Plagioclase	Microcrystalline	42.8639	41.0709	49522.3	131.839	123526	280479	29.9681	11653.3	47238.3	1.15968	155.23	0.15488	19.4888	2939.66	3.11809	565.154	0.64389		0.014385	<0.013622	1511.06	26.3487	33.8387	2.62981	7.50466	0.75494	6.38062	0.383477									0.00166487	11.9867	0.00256669	<0.0009201
g4 47	Knob	Plagioclase	Microcrystalline	42.9033	39.7523	51085.9	128.069	120015	280479	31.8581	12711.6	45108.8	1.18029	156.538	0.145542	17.8739	2885.19	3.5971	568.264	0.584281		0.0156399	<0.013411	1622.12	24.9646	31.766	2.39821	6.96695	0.702983	6.49894	0.381138									<0.0025502	12.3923	0.00102961	0.000523077
g4 48	Knob	Plagioclase	Microcrystalline	40.0099	38.5008	49092.3	123.978	119207	280479	27.9566	11818.8	46201.6	1.06868	154.895	0.158313	18.5243	2805.51	3.37728	550.491	0.597994		0.0189618	<0.012853	1498.64	24.8296	31.6666	2.45828	6.9713	0.726846	6.32276	0.362495									<0.0016113	11.7137	0.00111607	<0.0013147
g4 49	Knob	Plagioclase	Microcrystalline	44.9884	42.0354	51964.6	207.948	121430	280479	36.5617	12414.6	47045.9	1.41789	156.214	0.198172	26.2521	3700.25	3.94366	568.008	1.01397		0.12929	0.0295214	1573.55	27.2052	35.5226	2.85713	8.10635	0.872082	6.47871	0.493903									0.005841	12.1126	0.602467	0.0222212
g4 50	Knob	Plagioclase	Microcrystalline	44.0919	40.8986	51184.1	128.007	118666	280479	28.8201	11598.6	45940.1	1.07069	154.258	0.146026	18.9997	2811.61	3.2495	549.571	0.611974		0.0220784	<0.013388	1515.94	25.6499	33.2798	2.54941	7.33049	0.757304	6.28877	0.407709									<0.0022813	11.9372	0.00679849	0.001042
g4 51	Knob	Plagioclase	Microcrystalline	44.3527	40.5953	50094.7	127.152	119141	280479	33.8041	12298.6	45585.2	1.01497	153.928	0.168433	19.1662	2885.72	3.29808	552.824	0.68507		0.018237	<0.013003	1527.87	26.12	33.5412	2.67226	7.19826	0.753511	6.34848	0.369917									0.00171207	12.0909	0.010894	0.00137183
g4 52	Knob	Plagioclase	Microcrystalline	43.2006	40.7034	52227.7	132.15	120081	280479	30.4607	11626.7	47462.4	1.0815	156.418	0.164138	19.5998	2890.03	3.24776	557.006	0.6436		0.0131056	<0.012761	1524.2	26.5368	34.4742	2.67874	7.49214	0.761777	6.41435	0.385508									<0.0020605	11.8041	0.00239204	0.000511148
g4 53	Knob	Plagioclase	Microcrystalline	41.3503	39.2387	51240.5	128.066	119317	280479	30.9311	12142.9	46183.4	1.01618	154.497	0.130863	18.8046	2867.48	3.32661	558.418	0.572499		0.0150546	<0.012966	1540.67	25.7719	33.0057	2.55529	7.21453	0.745061	6.50589	0.359123									<0.0017696	11.9713	0.0012767	<0.00070392
g5 1	Knob	Plagioclase	Microcrystalline	42.8159	41.3725	49721.3	127.724	121158	280479	29.8848	12434.9	46020.8	1.01383	156.241	0.144837	19.0056	2850.06	3.4285	574.459	0.586712		0.00701028	<0.015854	1586.73	27.9258	34.9581	2.74627	7.65335	0.70091	6.35377	0.388918									<0.003125	12.1941	0.000643585	<0.00029201
g5 2	Knob	Plagioclase	Microcrystalline	42.256	40.8343	49356.9	126.027	121753	280479	26.9698	12590.2	46201.8	1.10928	163.216	0.142357	18.6772	2830.44	3.5027	581.24	0.592977		0.0106518	<0.01512	1683.53	28.0866	35.0281	2.76915	7.87998	0.76494	6.55072	0.344859									<0.0016875	12.2656	0.00344836	<0.0002844
g5 3	Knob	Plagioclase	Microcrystalline	42.794	41.4193	49714.8	143.457	122633	280479	35.3171	12457	46917.8	1.13751	165	0.136635	19.9794	2999.48	3.57481	585.713	0.611356		0.0176542	<0.015099	1708.26	28.3472	35.6805	2.82503	8.02985	0.798466	6.52421	0.431799									<0.0030441	12.1539	0.0107779	0.00208185
g5 4	Knob	Plagioclase	Microcrystalline	43.3932	42.5672	48709.5	475.498	120477	280479	45.067	12916.9	45317.7	1.75499	165.695	0.188731	43.1749	5557.49	5.54149	579.046	0.767358		0.102199	0.0404262	1716.4	27.8473	34.8196	2.74677	8.1175	0.809859	6.44992	0.433561									0.0078735	12.0826	0.129007	0.0214858
g5 5	Knob	Plagioclase	Microcrystalline	42.7045	41.4373	50094.6	129.563	121671	280479	30.8994	13007.1	46649.6	1.06212	163.489	0.15856	18.2779	2896.37	3.62314	588.7	0.553054		0.0107635	<0.014356	1754.64	27.7318	34.6364	2.72385	7.63657	0.739264	6.68151	0.378521									<0.0023191	12.0542	0.00240567	<0.00084011
g5 6	Knob	Plagioclase	Microcrystalline	42.903	42.6364	50547.2	143.434	120441	280479	30.718	12774.6	46155.4	1.18977	159.668	0.160446	20.0626	3007.77	3.81973	580.313	0.764553		0.0284579	<0.013759	1694.35	28.0768	35.7352	2.87652	8.18211	0.853544	6.52646	0.481533									0.00435493	12.0683	0.239401	0.0122798
g5 7	Knob	Plagioclase	Microcrystalline	44.8032	41.9983	49645.8	127.657	118836	280479	30.7126	12955.8	45492.3	1.04119	163.777	0.148139	18.1927	2814.51	3.56623	572.16	0.548355		0.0116989	<0.015841	1692.19	27.2818	34.1882	2.63176	7.5611	0.711812	6.36693	0.385603									<0.0015352	11.8948	0.000725284	0.000391962
g5 8	Knob	Plagioclase	Microcrystalline	44.7114	43.1571	49909.5	192.225	121603	280479	31.514	12371.1	46692.4	1.19377	167.919	0.184025	22.9152	3361.4	3.72873	573.129	0.636334		0.0540971	0.017198	1705.19	27.9073	35.8027	2.79255	7.84154	0.789545	6.46235	0.39411									0.00301497	12.2182	0.206898	0.00862357
g5 9	Knob	Plagioclase	Microcrystalline	43.8681	41.5737	49863.3	129.113	122006	280479	35.8173	12578.9	45905.2	1.06019	163.899	0.153237	18.6905	2918.08	3.99469	580.983	0.603083		0.0170871	<0.017443	1747.29	28.2852	35.4004	2.75482	7.86232	0.970487	6.48123	0.425391									<0.0018415	12.8278	0.0986908	0.00505854
g5 10	Knob	Plagioclase	Microcrystalline	45.3472	42.9185	49274.6	143.147	118733	280479	36.7412	12574.2	45472.9	1.21784	159.783	0.161495	18.8719	2972.91	3.84444	577.045	1.14801		0.0293574	<0.01714	1711.52	30.2659	38.8652	3.26406	9.35597	1.02991	6.65564	0.605772									<0.0036706	11.9624	0.65152	0.0384057
g5 11	Knob	Plagioclase	Microcrystalline	45.5907	43.1782	50733.2	132.458	121000	280479	63.2584	12616.3	46408.7	1.13737	168.822	0.168447	18.7432	2927.75	3.6306	572.341	0.743437		0.0107353	<0.013801	1719.61	27.8352	35.8725	2.80508	7.91991	0.808667	6.49958	0.387689									<0.0021419	12.2529	0.0164183	0.0163373
g5 12	Knob	Plagioclase	Microcrystalline	43.2771	41.2073	48969.7	276.968	113893	280479	61.6993	12140.3	42795.3	1.46717	172.325	0.192546	28.87	4107.31	4.63288	546.388	1.09321		0.210027	0.0243574	1730.59	26.2754	33.4419	2.83293	7.65457	0.812574	6.06431	0.443809									0.0141093	11.922	0.916777	0.0467267
g5 13	Knob	Plagioclase	Microcrystalline	44.4367	41.6498	49993.1	170.845	118880	280479	40.6693	12246	45533.9	1.1727	162.247	0.177716	21.8466	3254.88	3.59507	563.822	0.649936		0.0711782	<0.013275	1687.87	27.149	34.8728	2.75534	7.62013	0.762174	6.43971	0.351285									0.00396825	11.9188	0.229671	0.00908631
g5 14	Knob	Plagioclase	Microcrystalline	41.7725	39.943	49275.1	131.637	121959	280479	33.2474	12042.5	46845	1.05297	158.644	0.130896	19.6158	2892.49	3.37094	574.654	0.622663		0.00831149	<0.013257	1633.68	27.8153	35.283	2.73194	7.91997	0.811983	6.54394	0.357345									<0.0021955	11.8941	0.00435486	0.00176258
g5 15	Knob	Plagioclase	Microcrystalline	44.3749	43.2865	51057.9	127.33	121182	280479	35.9774	12780	46546.5	1.15491	162.28	0.169106	18.9353	2936.03	3.76517	580.29	0.595967		0.0168411	<0.013625	1717.38	28.1865	35.8704	2.80816	7.8335	0.77147	6.66323	0.38205									<0.0024883	12.3075	0.00701087	0.00183333
g5 16	Knob	Plagioclase	Microcrystalline	46.0316	43.1192	51124.4	209.884	119460	280479	35.9573	12416.3	44751.4	1.3033	167.965	0.194028	25.1943	3588.95	3.86244	559.915	0.724305		0.0459243	<0.01335	1696.06	27.3387	35.7318	2.78645	7.81123	0.726797	6.3421	0.395259									0.00327373	12.1127	0.202144	0.0112023
g5 17	Knob	Plagioclase	Microcrystalline	46.6628	43.5682	50948.9	176.24	117093	280479	32.3241	13369.6	42887.7	1.18571	169.787	0.168365	20.9734	3313.87	4.23409	567.218	0.630509		0.0510767	<0.012888	1805.09	26.2437	33.1621	2.56014	7.15952	0.670152	6.47199	0.344616									<0.0024229	12.669	0.194891	0.0124339
g5 18	Knob	Plagioclase	Microcrystalline	44.6567	42.8594	51696.6	130.069	120099	280479	31.2114	12205.5	46037.2	1.08816	165.78	0.186905	18.5468	2908.19	3.4134	563.501	0.55011		0.0127663	<0.013213	1712.7	27.007	34.8104	2.66697	7.33416	0.718028	6.49638	0.353329									<0.0024652	12.0727	0.00779564	0.00138253
g5 19	Knob	Plagioclase	Microcrystalline	42.648	40.0939	49686.5	128.095	121180	280479	29.1883	11764.5	47446.6	1.13389	156.873	0.145321	19.1359	2897.42	3.28821	569.44	0.631295		0.0118757	<0.013577	1620.06	27.7618	35.5094	2.75108	7.8611	0.795298	6.45758	0.310276									<0.0023857	11.964	0.0125708	0.000285576
g5 20	Knob	Plagioclase	Microcrystalline	45.4285	42.7609	49042.7	287.728	117989	280479	37.0655	12909.3	44588.3	1.34644	155.959	0.186908	28.272	4019.41	4.22388	572.05	0.761799		0.0909028	0.0211876	1711.49	27.498	34.8113	2.69544	7.70135	0.753052	6.57374	0.37341									0.0061237	12.247	0.396974	0.0184971
g5 21	Knob	Plagioclase	Microcrystalline	45.6786	43.4877	50384.1	292.027	119036	280479	35.9011	12424.6	44587.6	1.43947	165.466	0.186942	30.8474	4182.93	4.13208	560.226	0.725036		0.0437713	0.0322901	1685.06	27.348	35.0571	2.80601	7.82625	0.745486	6.3912	0.410841									0.00459507	11.866	0.2043	0.0167051
g5 22	Knob	Plagioclase	Microcrystalline	45.112	42.9025	49372.6	127.89	117550	280479	28.3192	12685.8	43824.8	1.06142	171.442	0.163828	18.3991	2864.12	3.71114	560.765	0.47383		0.0149958	<0.013379	1760.31	26.3817	33.0993	2.52941	7.02814	0.702519	6.46214	0.331907									<0.0020771	12.2466	0.00199005	0.00167086
g5 23	Knob	Plagioclase	Microcrystalline	45.5197	43.3369	50948.3	133.711	120135	280479	31.5947	12098.5	46859.7	1.15504	169.397	0.166683	19.1065	2937.69	3.57304	560.401	0.587919		0.0150496	<0.01365	1672.13	27.529	36.3913	2.66844	7.8395	0.726158	6.38886	0.402003									<0.001697	12.3344	0.0143651	0.00109611
g5 24	Knob	Plagioclase	Microcrystalline	42.1475	39.7962	50115.2	152.579	120563	280479	29.4889	11935.2	46451.7	1.03132	158.384	0.186349	20.3277	3103.27	3.53718	562.181	0.656423		0.0572344	<0.013556	1604.61	27.4204	35.1583	2.65861	7.70152	0.729979	6.49987	0.411015									<0.0028058	11.8735	0.16333	0.00756892
g5 25	Knob	Plagioclase	Microcrystalline	45.1371	41.4011	50680.9	195.684	116992	280479	40.2448	12657.9	44314.3	1.31237	156.571	0.191903	23.8206	3490.36	3.83834	564.767	1.83353		0.035532	<0.013775	1670.37	31.431	41.3719	3.55544	10.8214	1.31033	6.48963	0.841734									0.00261311	11.9323	1.05965	0.0440923
g5 26	Knob	Plagioclase	Microcrystalline	46.5117	43.234	50910.3	392.433	121659	280479	43.9006	11970.1	45902	1.71036	167.541	0.195124	42.5275	5119.72	4.61078	560.169	1.08253		0.1687	0.053502	1663.53	28.0296	36.7688	2.87066	8.32988	0.879412	6.4546	0.472669									0.00960228	12.4103	0.671088	0.0401248
g5 27	Knob	Plagioclase	Microcrystalline	45.0476	42.5344	49495.3	232.362	117554	280479	31.0742	12380.5	44244.4	1.36906	164.261	0.171845	24.9077	3563.76	3.88128	559.09	0.950532		0.0510091	<0.013936	1693.24	28.2496	35.5992	2.89536	8.49288	0.931909	6.4304	0.50641									0.00532514	12.0012	0.54773	0.0254804
g5 28	Knob	Plagioclase	Microcrystalline	43.3611	41.0597	50014.6	130.505	119446	280479	28.9709	12222.8	46192.3	1.13797	165.467	0.151718	18.7186	2908.59	3.38468	562.057	0.561186		0.0136505	<0.012631	1623.82	27.1493	35.0539	2.68819	7.7749	0.793873	6.40602	0.377405									<0.0020511	12.3927	0.00366553	0.00135046
g5 29	Knob	Plagioclase	Microcrystalline	41.5618	39.2353	50676.6	158.085	118716	280479	31.3377	12026.8	45386.8	1.08108	153.373	0.137746	21.2186	3202.73	3.59615	559.21	0.624589		0.0449429	0.0153454	1595.1	26.7141	34.4141	2.65152	7.40881	0.705563	6.29483	0.39746									<0.0024538	11.6458	0.0892011	0.00559686
g5 30	Knob	Plagioclase	Microcrystalline	43.0113	41.3817	52487	139.208	118800	280479	29.9815	13059.4	44097.4	1.13494	158.577	0.133278	18.7699	3026.51	4.21442	565.31	0.701066		0.0499678	<0.014246	1706.24	26.5763	34.4135	2.662	7.47948	0.750718	6.43225	0.426004									0.00241742	11.8986	0.16684	0.0185126
g5 31	Knob	Plagioclase	Microcrystalline	44.7205	41.9217	51201.4	152.679	121031	280479	30.4882	12900.5	45372	1.0481	163.892	0.164895	20.4081	3151.82	3.75997	566.395	0.688336		0.0742691	<0.013433	1655.11	27.4622	35.0663	2.63652	7.74435	0.792701	6.44171	0.396942									<0.0023987	11.9323	0.283475	0.00956977
g5 32	Knob	Plagioclase	Microcrystalline	42.3791	39.9943	50288.9	126.337	117124	280479	29.5148	11897.7	45461.7	1.04589	158.075	0.181894	18.6421	2913.89	3.32961	560.182	0.595323		0.00934933	<0.013917	1590.64	26.8819	34.6718	2.66883	7.4051	0.661028	6.35779	0.405991									<0.0024619	11.6552	0.00259445	0.000920557
g5 33	Knob	Plagioclase	Microcrystalline	40.5251	38.6849	49266	126.737	117197	280479	28.3146	12354.9	44200.8	1.10352	151.357	0.149782	17.5278	2834.79	3.60099	563.012	0.518244		0.0117747	<0.013515	1607.57	26.0021	33.0921	2.53408	7.18418	0.587327	6.40894	0.3069									<0.002283	11.5708	0.00330376	0.000835229
g5 34	Knob	Plagioclase	Microcrystalline	42.2032	40.3662	49804.4	128.917	120515	280479	28.9361	11961.7	47301.8	1.09737	157.423	0.153453	19.1853	2956.05	3.24575	575.302	0.590959		0.0138977	<0.013949	1585.75	27.6891	35.2617	2.77147	7.70866	0.656839	6.45544	0.363608									<0.0014997	11.8592	0.00307638	<0.00025295
g5 35	Knob	Plagioclase	Microcrystalline	41.886	39.7634	49677.5	128.583	121127	280479	31.3057	12104	46264.9	1.06984	159.937	0.160575	18.3738	2850.32	3.26422	569.394	0.589293		0.0118085	<0.013712	1582.28	27.2323	34.6862	2.68037	7.60235	0.702133	6.47248	0.356917									<0.0027392	11.7985	0.00250269	<0.00025152
g5 36	Knob	Plagioclase	Microcrystalline	39.2726	36.419	53124	122.174	125763	280479	29.9946	11227.6	49145	1.08457	161.922	0.16363	19.3228	3014.65	4.11269	554.87	0.709614		0.037454	<0.017335	1553.38	26.1544	33.5686	2.63434	7.52672	0.781759	6.48841	0.310075									<0.0027509	12.7063	0.0242569	0.00796744
g5 37	Knob	Plagioclase	Microcrystalline	39.8537	37.3449	51265.3	129.541	121580	280479	28.0148	11268.4	47736.5	1.03795	156.82	0.179448	18.9336	2899	3.19086	563.561	0.581418		0.0146991	<0.013836	1464.21	26.5496	33.8881	2.65177	7.41971	0.680287	6.32932	0.327928									0.00212242	11.9064	0.00253153	0.00284471

## Sheet: WSB
Trace element compositions of feldspar crystals from the Tuff of Wooden Shoe Butte
Sample	Unit	Phase	Lithology	Li6	Li7	Na	Mg	Al	Si	P	K	Ca	Sc	Ti	V	Mn	Fe	Rb	Sr	Y	Zr	Nb	Cs	Ba	La	Ce	Pr	Nd	Sm	Eu	Gd	Tb	Dy	Ho	Er	Tm	Yb	Lu	Hf	Ta	Pb	Th	U
				µg/g	µg/g	µg/g	µg/g	µg/g	µg/g	µg/g	µg/g	µg/g	µg/g	µg/g	µg/g	µg/g	µg/g	µg/g	µg/g	µg/g	µg/g	µg/g	µg/g	µg/g	µg/g	µg/g	µg/g	µg/g	µg/g	µg/g	µg/g	µg/g	µg/g	µg/g	µg/g	µg/g	µg/g	µg/g	µg/g	µg/g	µg/g	µg/g	µg/g
13002aIM2 - 1	WSB	Plagioclase	Glassy	<4.0395	3.3831	50475.5	126.053	130205	280479	29.5022	11077.9	48711.2	0.406977	178.512	0.145785	19.673	3107.67	5.08886	615.934	0.857721	0.944852	0.123711	0.0156165	1793.5	30.9691	39.2536	3.11233	8.51605	0.906099	7.27323	0.413433	0.0550725	0.205831	0.0243624	0.0660531	0.00492858	0.0406961	<0.0042012	0.0319185	<0.0057164	12.9342	0.0877472	0.0211589
13002aIM2 - 2	WSB	Plagioclase	Glassy	4.61532	3.94697	50474.5	149.021	128435	280479	30.1693	12175.2	48928.8	0.652008	199.911	0.177135	24.1371	3516.62	8.2641	608.87	1.53095	2.65688	0.537652	0.09882	1802.61	30.7788	40.0155	3.20592	9.22229	1.02459	7.69079	0.548882	0.067575	0.279318	0.0601945	0.147638	0.0230747	0.112378	0.0186366	0.0644433	0.0194596	13.4217	0.370925	0.0997172
13002aIM2 - 3	WSB	Plagioclase	Glassy	<4.472	2.81135	50662.9	128.316	124818	280479	23.4531	12102.7	45171	0.55851	203.274	0.189035	20.9797	3263.91	9.65086	575.487	1.67637	8.00586	0.995397	0.121016	1686.96	30.7245	39.1879	3.11716	9.39838	1.03356	7.11083	0.561471	0.0627739	0.329949	0.0577481	0.123358	0.0250454	0.0921965	0.018063	0.240753	0.0585322	13.4025	0.714056	0.198249
13002aIM2 - 4	WSB	Plagioclase	Glassy	<4.2482	3.0317	51804.8	129.354	129457	280479	33.5993	11619.8	48758.4	0.470957	182	0.151301	19.2044	3172.33	4.0588	625.039	0.708885	1.1932	0.148833	0.02278	1818.12	31.2119	38.7121	3.0746	8.29464	0.728578	7.76628	0.342739	0.0376743	0.225822	0.0243688	0.0524027	0.0035789	0.0256514	0.00724024	0.0215365	0.00884036	13.0466	0.0809372	0.0202551
13002aIM2 - 5	WSB	Plagioclase	Glassy	<6.7865	3.22194	49086.4	238.101	140878	280479	33.9057	10427.1	52683.4	0.99962	221.298	0.207824	21.0323	4866.62	4.93419	638.76	1.84507	8.82676	0.785021	0.0651571	1813.51	34.886	43.7627	3.86238	11.6213	1.2274	7.94307	0.748992	0.098983	0.470214	0.0732419	0.159395	0.016767	0.182201	0.0119723	0.229051	0.0459075	13.2669	0.809361	0.0772495
13002aIM2 - 6	WSB	Plagioclase	Glassy	<4.0398	3.23675	51930	158.235	126072	280479	32.9718	11360.8	44995.2	0.877368	193.704	0.159769	16.7297	3692.58	4.27867	615.092	0.612979	2.12415	0.226553	0.0300456	1913.82	29.3594	35.9273	2.70565	7.37231	0.796269	7.84963	0.352253	0.0343925	0.0885304	0.0249406	0.0548748	0.00303297	0.0394614	<0.0036743	0.0336317	0.0165457	13.2516	0.0148316	0.0111818
13002aIglass - 22	WSB	Plagioclase	Glassy	5.77452	4.83616	53627.9	157.038	130861	280479	32.3579	11187.9	51204.4	0.25479	176.858	0.162745	24.3382	3383.07	5.88084	639.77	1.08007	2.63857	0.297689	0.0497381	1685.61	30.317	39.8986	3.1009	8.95991	0.910306	7.33494	0.435173	0.0587832	0.240829	0.0224682	0.0774457	0.0127545	0.0316436	0.0056969	0.0728578	0.0172523	12.3115	0.186089	0.0534955
13002bIM2 - 1	WSB	Plagioclase	Glassy	5.83619	5.65407	51711.3	105.435	133183	280479	35.8057	9332.24	53941.2	0.544101	195.4	0.106065	22.1388	2989.33	2.52129	502.695	0.710218	0.0579357	0.019129	<0.013099	1285.45	25.323	33.5528	2.77725	8.19753	0.810813	6.91632	0.445581	0.0429951	0.161197	0.0297108	0.0579275	0.00551936	<0.021129	<0.0037878	<0.030306	<0.0089401	15.4166	0.00702543	<0.0018898
13002bIM2 - 2	WSB	Plagioclase	Glassy	7.81922	7.00749	51871.2	109.508	134034	280479	39.6038	9127.63	54872.8	0.58822	211.192	0.163201	22.6014	3004.16	2.57763	545.253	0.699017	0.0619754	0.0219421	<0.010929	1439.67	24.6654	32.3192	2.60576	7.50322	0.84276	7.01	0.387661	0.0508866	0.138557	0.023677	0.050393	<0.0056969	0.0451697	<0.0026068	<0.021001	<0.0059413	14.8171	0.00418352	0.00133276
13002bIM2 - 3	WSB	Plagioclase	Glassy	6.01515	6.36389	50994.2	110.871	136499	280479	36.9408	8252.04	59210.7	0.472441	201.452	0.144972	25.6241	3020.67	1.98681	533.967	0.838587	0.0964637	0.014913	<0.010612	1292.42	22.8679	31.2343	2.6062	7.57163	0.881615	6.99864	0.369501	0.042783	0.214285	0.0265461	0.0691286	<0.0035335	0.0286119	0.00516912	<0.018794	<0.010357	14.9112	<0.0028617	<0.00071943
13002bIM2 - 4	WSB	Plagioclase	Glassy	5.66756	5.61021	51423	109.752	139267	280479	41.8692	8341.04	59643.3	0.622378	220.212	0.149396	25.941	3115.52	2.18362	550.461	0.978286	0.131277	0.0296829	<0.011274	1340.3	22.6027	30.7471	2.60092	7.60648	0.783593	7.17335	0.610908	0.0478899	0.192989	0.0399017	0.0913234	0.00825288	0.066137	<0.0033801	<0.016429	<0.0061245	15.3123	0.0059275	<0.00073736
13002bIM2 - 5	WSB	Plagioclase	Glassy	<4.3648	5.35933	50710.8	108.567	138711	280479	43.976	7670.5	60955.9	0.405711	246.81	0.41046	28.4326	3290.88	1.82267	504.769	1.09596	0.260191	0.139099	<0.012009	1137.92	25.2053	36.6809	3.18579	8.93434	1.09101	6.83934	0.567512	0.0487624	0.301708	0.0509679	0.0992751	0.009599	0.0338251	0.00337447	<0.026126	<0.0095633	15.0477	0.0116419	0.00189325
13002bIM2 - 6	WSB	Plagioclase	Glassy	4.37904	4.04894	53586	91.1334	124419	280479	34.7688	12491.3	44677.7	0.40636	173.253	0.0993136	16.613	2907.53	4.04663	496.711	0.587234	0.0367131	0.0253712	<0.010571	1534.35	29.5642	36.3132	2.80789	7.30361	0.67555	7.0486	0.410229	0.0267715	0.157909	0.0210149	0.0560769	<0.0068724	0.0206202	<0.0031675	<0.013812	<0.0073667	16.4669	<0.0021809	<0.000691
13002bIM2 - 7	WSB	Plagioclase	Glassy	5.68452	4.78046	51284.3	107.604	141476	280479	46.6318	7876.95	61818.1	0.535365	244.055	0.379	27.9795	3320.26	1.9402	503.351	1.14293	0.334299	0.195579	<0.011388	1140.11	30.0583	43.1582	3.629	10.7131	1.19497	7.04683	0.620612	0.0571897	0.295319	0.0571095	0.116127	0.00830275	0.0666345	<0.0044	<0.020686	0.0130068	15.4976	0.0148958	0.00221898
13002bIM2 - 8	WSB	Plagioclase	Glassy	<4.5953	4.6481	51143.7	105.769	140469	280479	36.1446	7948.28	60896.7	0.475467	218.413	0.284931	26.8253	3202.17	1.98063	501.271	1.06735	0.105216	0.0588641	<0.013496	1046.48	24.1857	35.6639	3.01117	9.23759	1.06711	6.90828	0.586225	0.0519865	0.248727	0.0480284	0.0738891	0.00995372	0.0500399	<0.0044461	<0.025213	<0.0083179	16.1392	0.0113862	0.00420429
13002bIM2 - 9	WSB	Plagioclase	Glassy	<4.1207	3.30161	53492.7	93.2508	125678	280479	22.8751	12335.2	44357.1	0.479195	172.876	0.0693286	15.6823	2780.53	3.7843	496.103	0.567359	0.0474983	0.00919219	<0.011177	1481.44	27.8354	34.1976	2.69578	7.28382	0.694863	6.9372	0.426611	0.0405207	0.125637	0.0268468	0.0450962	<0.004957	<0.028901	0.00350591	<0.023279	<0.0082063	16.1234	0.00242578	<0.00068106
13002bIM2 - 10	WSB	Plagioclase	Glassy	4.2504	3.66944	52669.1	96.5315	129454	280479	35.6239	10536.8	50791.8	0.532767	187.981	0.185141	20.0086	2882.8	3.20802	498.718	0.785892	0.118923	0.0675412	<0.012074	1481.68	27.9016	37.0928	2.88907	8.73672	0.822488	6.8228	0.419509	0.044941	0.239399	0.0317448	0.0578162	0.00578844	<0.016251	0.00358238	<0.028579	<0.0070626	15.7541	0.00368732	0.00411301
13002bIM2 - 11	WSB	Plagioclase	Glassy	<4.4041	1.71819	55730	86.7681	115648	280479	30.8242	11322.9	35133.5	0.545621	141.748	<0.049468	9.53508	2722.07	5.95427	482.914	0.799654	1.10856	0.372299	<0.01249	1877.64	32.6422	38.9725	3.06768	8.48245	0.980855	6.9784	0.428792	0.0489183	0.197047	0.0305268	0.0533453	0.00708032	0.027882	0.00615089	0.0425995	0.0286059	16.7491	0.237198	0.0565865
13002bIM1 - 1	WSB	Plagioclase	Glassy	4.77302	3.68363	52652.2	137.146	131686	280479	37.5662	10551.2	50435.4	0.611784	212.478	0.126481	21.9997	3308.71	3.15805	608.999	0.785514	0.310514	0.0621671	0.0124911	1674.09	32.3791	41.2016	3.2142	9.30897	0.80912	7.80991	0.441347	0.0429915	0.194238	0.0302353	0.0441466	0.00656574	0.0288088	0.00331311	<0.021958	<0.0091553	13.7614	0.00914575	0.0106232
13002bIM1 - 2	WSB	Plagioclase	Glassy	<4.2413	4.29244	51555.3	258.622	128556	280479	43.1459	9866.72	50480.7	0.751507	232.848	0.222672	31.0309	4517.25	3.94824	587.165	0.682209	1.51694	0.16525	0.0962384	1493.5	25.5259	33.4187	2.69929	7.55627	0.737899	7.12061	0.372782	0.035188	0.15583	0.0295362	0.0395204	<0.0057976	<0.025009	<0.0033579	0.0426031	0.0138624	13.1426	0.00458148	0.0243614
13002bIM1 - 3	WSB	Plagioclase	Glassy	<6.2097	4.0888	51538	127.648	126959	280479	271.696	9295.89	52386.6	0.438192	233.733	0.208921	24.7377	3279.4	2.50532	573.399	0.929437	<0.052616	0.0173005	<0.018123	1449.34	29.641	39.9435	3.27915	9.51427	1.01797	7.44324	0.724355	0.0473639	0.253282	0.0332938	0.111875	<0.012712	0.0513257	<0.0059036	<0.032511	<0.013928	13.5521	<0.0042942	0.0210168
13002bIM1 - 4	WSB	Plagioclase	Glassy	4.58942	5.84374	50168.6	136.743	142318	280479	45.8452	7863.92	61935.4	0.510643	232.229	0.222656	29.0701	3316.52	1.94622	612.36	1.06398	0.132542	0.0226134	<0.013565	1298.06	28.8481	40.6298	3.48022	10.1301	1.15497	7.56888	0.593719	0.0515684	0.278284	0.0400643	0.0820483	0.00826163	0.0342476	<0.0039077	<0.0227	<0.0084288	13.0982	0.00260316	0.000823774
13002bIM1 - 5	WSB	Plagioclase	Glassy	4.95123	4.62131	51431.9	135.872	133010	280479	45.4169	9397.59	53607.2	0.462484	249.411	0.215001	23.7721	3360.01	2.54751	605.889	0.817068	0.0846109	0.0277808	<0.010345	1485.03	26.5781	36.6413	3.01374	8.74336	0.894291	7.64771	0.487407	0.0452662	0.220269	0.034005	0.0651969	<0.0076443	0.0289515	0.00372756	<0.024346	<0.0074359	13.1616	0.00258355	<0.00072648
13002bIM1 - 6	WSB	Plagioclase	Glassy	5.03517	4.27209	51666.1	137.228	134453	280479	38.1296	9766.34	53418.4	0.41258	214.702	0.143882	23.4476	3312.7	2.84226	610.837	0.841155	0.0948658	0.0177603	<0.011082	1591.29	32.6381	42.3318	3.44363	9.79158	1.04649	7.77697	0.511564	0.0525726	0.232709	0.0294173	0.0756372	<0.0076022	0.0455867	0.00335831	<0.022254	<0.0045884	13.2651	0.00254835	<0.00072239
13002bIM1 - 7	WSB	Plagioclase	Glassy	4.71412	4.28606	50804.4	143.013	139469	280479	38.3174	8314.52	57447.4	0.512604	240.951	0.174513	24.6729	3367.52	2.41195	633.515	0.967295	0.0715994	0.0218147	<0.012149	1528.42	32.6745	44.453	3.70697	10.1791	1.08548	8.25256	0.442337	0.0570875	0.236384	0.0453561	0.0502544	0.00892943	<0.02609	0.00517104	<0.027734	<0.0088176	13.6191	<0.0034594	<0.00083987
13002bIM1 - 8	WSB	Plagioclase	Glassy	5.15387	5.22328	52087.5	131.354	133860	280479	40.6184	9745.06	53079.1	0.525551	241.524	0.246729	23.0615	3229.83	2.63655	615.747	0.748902	0.110796	0.0303267	<0.010098	1566.89	25.6454	34.0876	2.86303	8.49417	0.87549	7.5635	0.438879	0.0546289	0.153359	0.0319044	0.0449247	<0.0051852	0.0336475	0.00259799	<0.023284	<0.0079956	13.4068	<0.0040013	<0.00072337
13002bIM7 - 1	WSB	Plagioclase	Glassy	6.93543	5.71343	50393	135.805	132368	280479	56.1018	8875.71	55273.4	0.59708	246.417	0.220459	25.3434	3233.68	2.47449	592.767	0.888891	0.0758442	0.0136929	<0.011526	1408.39	29.0295	40.424	3.28565	9.44686	1.04296	7.49651	0.468334	0.0723707	0.232122	0.032951	0.0856269	0.00758539	0.0268356	0.00411989	<0.014501	<0.0071092	13.4111	<0.0048451	<0.00072602
13002bIM7 - 2	WSB	Plagioclase	Glassy	6.72665	5.78568	51290	131.759	132578	280479	37.1877	9327.71	53964.8	0.460537	245.747	0.215247	23.622	3286.39	2.59482	595.314	0.816707	0.196395	0.0237901	<0.01205	1484.78	28.9511	39.4239	3.27535	9.23749	0.895722	7.44241	0.491405	0.0465038	0.228239	0.0285295	0.0429528	<0.0066968	0.0384381	<0.0026037	<0.020962	<0.010481	13.2946	<0.0036172	0.00214681
13002bIM7 - 3	WSB	Plagioclase	Glassy	<4.4139	3.60019	52943	131.344	130977	280479	34.0295	11167.5	48989.3	0.28585	165.568	0.125047	20.3179	3218.11	3.4378	611.477	0.673483	0.0410249	0.00990868	<0.012649	1784.37	29.7149	38.2244	2.9769	8.44393	0.777529	7.83676	0.465855	0.0480592	0.207466	0.0310322	0.0366081	<0.0062947	0.0263099	0.00509554	<0.030117	<0.0077702	13.8792	0.00477696	<0.00095145
13002bIM7 - 4	WSB	Plagioclase	Glassy	4.22051	4.56615	52414.8	121.525	123826	280479	25.0002	12269	44159.2	0.560062	164.847	0.0837085	18.0724	3063.33	3.81445	599.008	0.556046	0.0620724	<0.005728	<0.010379	1898.81	29.3617	36.1988	2.77533	7.51131	0.684671	7.52868	0.27816	0.02669	0.10836	0.0279956	0.0558599	0.00544118	<0.015427	0.003057	<0.021023	<0.0072188	13.5816	<0.0036006	<0.00065329
13002bIM7 - 5	WSB	Plagioclase	Glassy	5.13237	4.81388	52264.4	128.19	125951	280479	30.8117	11839.4	45003.3	0.593763	178.348	0.121242	18.6421	3227.95	3.83598	598.456	0.587528	0.349081	0.0279899	0.0133941	1866.45	30.0156	37.4963	2.97551	8.0505	0.775852	7.56004	0.365955	0.0384581	0.136899	0.020493	0.0510984	<0.0047114	0.0172411	<0.0030056	0.0250562	<0.0067314	13.3655	0.00284629	0.00457065
13002bIM7 - 7	WSB	Plagioclase	Glassy	<4.3615	3.68585	49722.6	137.205	119751	280479	28.2386	10033.9	46733.2	0.278836	164.498	0.163465	21.4159	3287.32	3.11195	557.539	0.713939	0.271531	0.0587446	<0.015526	1565.44	25.9471	33.9855	2.7442	7.90835	0.767628	6.86486	0.433803	0.038192	0.118499	0.0309259	0.0477684	0.00958997	0.0452932	<0.0038854	<0.026678	<0.007501	12.5636	<0.0012819	0.0122094
13002bIM7 - 8	WSB	Plagioclase	Glassy	7.10592	5.97007	50424.7	128.372	127613	280479	39.1581	10061.4	50305.5	0.458338	242.192	0.245533	21.8935	3276.16	3.49258	590.03	0.907356	1.24937	0.147184	0.0197676	1561.08	25.5641	35.5918	2.89617	8.14867	0.790539	7.40969	0.466751	0.0582842	0.175242	0.0360407	0.0545324	0.0074534	0.0310715	0.00642109	0.0297639	<0.010113	12.7127	0.0790255	0.0255224
13002bIM7 - 9	WSB	Plagioclase	Glassy	5.2188	5.28117	49977.3	130.351	131036	280479	46.2792	9162.21	53563.5	0.502719	246.503	0.196073	23.6396	3274.52	2.67722	595.971	0.861906	0.101796	0.0134878	<0.011447	1451.77	31.8444	42.5045	3.43355	9.8392	1.01808	7.41729	0.509432	0.0532372	0.173556	0.0265748	0.051541	<0.0063374	<0.021839	<0.0029065	<0.019511	<0.0059116	12.92	0.00421212	0.0021267
13002bIM7 - 10	WSB	Plagioclase	Glassy	4.46552	3.86909	51725.8	183.767	123832	280479	33.6034	11789.4	43262.4	0.57056	180.332	0.100983	20.0761	4061.25	4.23455	587.028	0.552756	2.00618	0.158685	0.0417189	1807.87	29.6147	36.7709	2.84325	7.69608	0.703063	7.38879	0.416561	0.032511	0.144599	0.0210686	0.0553652	0.0047919	0.0332316	0.00381395	0.056051	0.0108711	13.1489	0.0391136	0.0337566
13002bIM7 - 11	WSB	Plagioclase	Glassy	4.26012	3.26324	50767.2	208.755	130933	280479	41.0126	8779.93	54756.8	0.556342	216.123	0.150025	25.6683	4115.42	3.17421	585.29	0.93373	2.22285	0.198276	0.0728158	1492.08	32.251	42.5607	3.38787	9.8447	1.05213	7.34802	0.573969	0.0522068	0.215602	0.0285057	0.0649813	0.00635907	0.03682	0.00393969	0.0724254	0.0209245	13.3942	0.044178	0.0478429
13002bIM7 - 12	WSB	Plagioclase	Glassy	<3.7269	3.13997	50489.9	219.324	125529	280479	29.0446	10571.1	47995.3	0.61977	186.898	0.0961211	22.1069	4292.96	4.10347	589.334	0.65468	1.64302	0.162004	0.0797377	1706.54	28.6792	36.3375	2.80733	8.16317	0.726959	7.69417	0.407934	0.0496074	0.188839	0.0230821	0.0464052	<0.0051132	<0.026722	0.00464272	0.0310741	0.00689641	12.7816	0.005862	0.03399
13002bIM7 - 13	WSB	Plagioclase	Glassy	6.5438	6.56956	51079.8	131.646	129402	280479	39.9706	9286.97	52743.3	0.474386	232.624	0.247898	23.3746	3309.92	2.72518	584.563	0.834756	0.201653	0.0254037	0.0164936	1446.67	24.3851	33.768	2.73677	7.63804	0.899811	7.09136	0.447779	0.0475547	0.208761	0.0271172	0.0629905	<0.0051305	0.0298789	0.00426964	<0.019683	<0.0065453	12.9962	0.00560104	0.0159763
13002bIM7 - 14	WSB	Plagioclase	Glassy	6.66104	6.05191	51177.3	126.533	125860	280479	33.8385	10163.8	47977.9	0.596453	227.822	0.230155	21.6337	3254.14	3.18665	577.362	0.800958	0.584471	0.0882969	<0.012964	1570.82	23.8837	32.5533	2.74445	7.83284	0.785313	7.04397	0.343129	0.050406	0.202267	0.0302586	0.0748329	<0.0071485	0.0378341	<0.0052705	<0.019813	<0.0085465	12.548	0.0375245	0.0133806
13002bIM7 - 15	WSB	Plagioclase	Glassy	6.04429	5.1423	50862.2	131.784	130978	280479	36.2252	9310.06	52959.9	0.428515	215.964	0.17401	23.3084	3272.49	2.6016	595.337	0.81983	0.0748733	0.0197584	<0.013001	1553.46	28.8222	38.7596	3.08144	8.96123	0.974789	7.38839	0.453236	0.0420426	0.221019	0.0214349	0.0697247	0.00795345	0.0268902	0.0051806	<0.023876	<0.0067996	13.1766	<0.0025991	0.00173399
13002bIM7 - 16	WSB	Plagioclase	Glassy	<3.9965	4.09522	50935.2	201.37	129991	280479	34.678	10286.8	49643.8	0.589682	182.876	0.114552	24.82	4580.61	3.53813	599.081	0.747965	1.47081	0.138254	0.0412805	1697.38	27.5513	36.2191	3.06234	8.57836	0.854347	7.61849	0.494999	0.0359293	0.237516	0.0212033	0.0466672	<0.0048955	<0.01612	0.00453738	0.0351365	0.00978002	13.3106	0.0580621	0.0283748
13002bIM7 - 17	WSB	Plagioclase	Glassy	<4.05	3.1394	51378.1	132.836	128312	280479	24.5964	10617.3	48777.5	0.27446	168.047	0.0735202	21.1332	3372.9	3.36112	602.822	0.648264	0.221424	0.0419591	0.0156431	1781.87	26.4522	35.241	2.81526	7.79718	0.856975	7.86703	0.338015	0.0324865	0.200994	0.0202467	0.0435196	<0.0042164	0.02516	<0.0024702	<0.018787	<0.00693	13.5416	<0.0026493	<0.002255
13002bIM7 - 18	WSB	Plagioclase	Glassy	4.14346	4.31	50720.3	130.017	128094	280479	34.0276	10351.8	48714.4	0.392689	200.131	0.148478	20.8464	3248.01	3.05733	586.574	0.684265	0.0578781	0.0185317	<0.0096536	1663.12	30.2823	39.7553	3.1767	9.08048	0.834999	7.50928	0.445031	0.0432887	0.19973	0.0253732	0.0611259	<0.00568	0.0174655	<0.0029751	<0.018999	0.00530003	13.1929	0.00314161	<0.00064865
13002bIM7 - 19	WSB	Plagioclase	Glassy	6.59751	5.45838	49866.3	129.703	134013	280479	48.3911	8861.18	54077	0.528974	232.61	0.170968	24.2437	3266.57	2.49189	586.894	0.909605	0.136337	0.018624	<0.010505	1441.17	28.2994	39.0664	3.16767	9.16579	1.00073	7.05136	0.425266	0.0472884	0.22869	0.0296314	0.0889297	<0.006351	0.040663	<0.0040003	<0.024116	<0.0074234	12.7898	<0.003989	0.00133381
13002bIM7 - 20	WSB	Plagioclase	Glassy	6.8717	6.10264	51876.4	128.587	133058	280479	44.7805	8795.73	54517.7	0.481959	227.099	0.197889	24.0672	3217.06	2.4297	593.22	0.855947	0.0794438	0.0183939	<0.013137	1440.93	25.7918	35.9562	2.97056	8.70929	1.03911	7.35138	0.5012	0.0515332	0.221599	0.0471767	0.0876531	0.00628972	0.0320217	0.00467169	<0.018704	<0.0075385	12.7102	0.00312779	<0.00063869
13002bIM7 - 21	WSB	Plagioclase	Glassy	5.20897	5.94967	49882.3	137.353	136607	280479	80.4599	8208.42	59461.4	0.410522	307.207	0.225291	26.8095	3319.25	2.26674	603.194	1.27885	0.12043	0.0213146	<0.01377	1391.99	29.2629	42.4208	3.50751	10.5018	1.25229	7.85435	0.702806	0.0713642	0.310557	0.040106	0.11628	0.0129659	0.042029	0.00479938	<0.02073	<0.0084384	13.352	0.012179	0.00271206
13002bIM7 - 22	WSB	Plagioclase	Glassy	<3.9436	3.23668	51115.7	171.893	126504	280479	34.8971	9895.18	49563.3	0.455374	200.567	0.141585	23.0894	3902.61	3.23827	581.636	0.740853	0.800611	0.0703507	0.0395294	1640.72	32.5866	41.5253	3.20285	8.90852	0.930319	7.33953	0.52063	0.0549956	0.210443	0.0375744	0.0578909	0.00675871	0.0270638	0.00452381	0.0268001	<0.0071815	13.4846	0.00298966	0.0135866
13002bIM7 - 23	WSB	Plagioclase	Glassy	<3.8215	4.42353	49673.8	281.995	126605	280479	162.415	9441.39	51197.8	1.0093	248.832	0.176063	27.1845	5460.99	4.02855	571.278	5.45422	4.54449	0.308257	0.12512	1503.82	30.924	42.2573	3.63889	10.8911	1.41657	7.40373	1.06657	0.16235	0.99918	0.200906	0.492861	0.0793027	0.609979	0.0883323	0.0814155	0.0272366	12.8128	0.218947	0.270058
13002bIM7 - 24	WSB	Plagioclase	Glassy	<4.2057	3.35141	51532	138.221	130681	280479	30.9831	9744.35	52199.9	0.447245	208.065	0.168783	23.2751	3435.72	2.96618	589.221	0.802064	0.361631	0.0502791	<0.013797	1620.28	29.7918	39.7436	3.14288	9.03322	0.981594	7.6582	0.489408	0.0470797	0.249582	0.0252211	0.0443321	0.00502893	0.0430128	0.00406582	<0.020834	<0.0059042	13.6324	<0.0022143	0.00689602
13002bIM7 - 25	WSB	Plagioclase	Glassy	5.65984	4.82156	50338.5	135.574	136244	280479	38.214	8942.56	54428.9	0.492281	247.486	0.188523	29.0416	3264.8	2.62575	601.443	1.01294	0.155905	0.0424731	<0.01021	1502.72	30.1339	42.3801	3.46688	10.1041	1.07379	7.8126	0.610366	0.0683922	0.285132	0.0304851	0.0784622	0.0127072	0.045279	0.00610295	<0.018381	<0.010597	13.2787	0.00520482	0.0113116
13002bIM7 - 26	WSB	Plagioclase	Glassy	<4.089	3.9862	50619.7	292.816	130737	280479	73.1087	9447.22	53482.6	0.754067	243.083	0.145746	28.8427	5299.87	5.08416	591.249	1.8506	6.93118	0.565918	0.220105	1553.41	32.8031	43.976	3.60202	10.5071	0.974062	7.58501	0.594952	0.0847482	0.38128	0.0542378	0.150466	0.0194147	0.149043	0.0185738	0.277544	0.0559738	13.3708	0.224104	0.154591
13002bIM7 - 27	WSB	Plagioclase	Glassy	5.44255	5.02877	49396.6	137.329	134283	280479	57.9239	8326.59	57026.9	0.427873	256.349	0.233509	25.4243	3243.25	2.31473	592.388	0.953038	0.157382	0.048651	<0.011794	1384.63	26.6086	38.0832	3.21205	9.59908	1.15202	7.35245	0.570379	0.0490667	0.290434	0.0387483	0.0710947	0.00676181	0.0250643	<0.0035934	<0.016389	<0.0066244	13.06	<0.0047259	0.00126082
13002bIM7 - 28	WSB	Plagioclase	Glassy	<3.9041	3.41931	50776.1	164.695	122883	280479	27.001	11085	46035.2	0.569735	183.071	0.141622	20.5679	3764.55	3.71863	583.72	0.600622	0.93301	0.109745	0.0484085	1820.77	28.5072	36.4396	2.75074	7.78147	0.790285	7.57383	0.476539	0.0386828	0.147573	0.0180038	0.0467531	<0.0066366	0.0199189	<0.0035085	0.0257757	0.0103404	13.3111	0.0118867	0.0362014
13002bIM7 - 29	WSB	Plagioclase	Glassy	5.45844	4.48199	50234.4	132.491	130891	280479	39.0448	9039.95	53885.4	0.523919	234.985	0.263855	23.6727	3307.64	2.69792	587.854	0.867114	0.115742	0.0163391	<0.013003	1484.47	28.2073	39.5535	3.25484	9.37592	0.987326	7.45021	0.535609	0.0502255	0.204627	0.0294765	0.0735357	0.00963327	0.0344244	0.00389234	<0.013645	<0.0085635	13.4001	0.00240113	<0.0018126
13002bIM7 - 30	WSB	Plagioclase	Glassy	<4.7501	3.38136	50474.9	155.063	121472	280479	69.5653	9733.94	45809.8	0.685569	270.745	0.16601	25.4004	3690.51	5.72102	541.042	1.62469	7.31798	0.647924	0.0871741	1522.14	26.6241	36.6221	2.97945	8.35347	1.15388	6.91581	0.610745	0.0873714	0.28499	0.0637217	0.137296	0.0284293	0.141494	0.0172948	0.227972	0.0417028	13.174	0.416385	0.147684
13002bIM7 - 31	WSB	Plagioclase	Glassy	<4.0847	4.04073	51341.7	133.11	128941	280479	31.6942	10067.4	50188.2	0.26722	169.975	0.143094	21.9036	3394.89	2.98389	595.196	0.669317	0.0455854	0.0233809	<0.010609	1670.96	27.659	35.9869	2.942	8.22711	0.854055	7.41471	0.48737	0.0370852	0.199024	0.0276122	0.0524395	0.0113531	0.0234153	<0.0037096	<0.02043	<0.0082425	13.3929	0.00153049	<0.0023245
13002bIM7 - 32	WSB	Plagioclase	Glassy	<3.7198	3.33671	52112.4	120.793	124349	280479	35.5257	11468.1	44163.2	0.331787	165.379	0.0938117	17.7998	3180.31	3.78475	593.479	0.538455	0.0803162	0.0204038	<0.012502	1915.83	27.7787	34.0904	2.53979	7.58666	0.640767	7.51085	0.372229	0.0427917	0.158334	0.0208014	0.0367161	<0.0032699	0.0290948	<0.0024021	0.0192542	<0.0058106	13.691	<0.0020488	0.00122632
13002bIM7 - 33	WSB	Plagioclase	Glassy	5.28853	3.64534	52475.5	117.514	122637	280479	35.0389	11713	43960.6	0.540835	171.398	0.150439	17.4837	3234.86	3.74473	592.774	0.588597	0.0890513	0.0273342	<0.0096739	1864.93	29.3358	36.5327	2.78869	7.95077	0.614436	7.60518	0.460981	0.0303713	0.170347	0.0301535	0.0306899	0.00955461	<0.031261	0.00366496	<0.015692	<0.0057231	13.3143	<0.0025383	0.00120785
13002bIM7 - 34	WSB	Plagioclase	Glassy	4.72891	4.34637	50930.3	135.866	132702	280479	39.9567	9253.15	54565	0.386025	216.586	0.165799	24.363	3390.6	2.65842	601.42	0.898673	0.0648622	0.0224098	<0.012172	1525.63	30.2351	41.5038	3.29219	9.68826	0.927495	7.65823	0.596947	0.0633753	0.191716	0.0331437	0.0787674	0.00684645	0.0418251	<0.0032306	<0.017067	<0.0083359	13.2642	0.00242864	<0.00069238
13002bIM7 - 35	WSB	Plagioclase	Glassy	<5.6263	5.19409	50688.7	163.266	138779	280479	37.9248	8981.46	57151.5	0.521002	249.148	0.235458	24.9711	3827.76	2.87829	651.221	0.877702	1.08009	0.0962697	0.0317198	1608.34	28.2981	39.8452	3.31277	9.62994	0.859672	8.01948	0.570244	0.0543806	0.162161	0.0424604	0.075134	<0.010911	0.0306478	0.00625827	<0.037179	<0.0068341	13.4925	0.0147368	0.00907423
13002bIM7 - 36	WSB	Plagioclase	Glassy	4.9149	5.168	50326.8	130.084	134152	280479	39.6174	8536.81	56113.8	0.574584	234.431	0.200591	25.1189	3356.93	2.31154	591.667	0.897234	0.115173	0.0181284	<0.011981	1422.3	26.0305	36.9498	3.10922	9.27845	0.902931	7.20504	0.596506	0.0549333	0.245457	0.0331242	0.0940881	<0.00658	0.0514012	<0.0048295	<0.015429	<0.0071153	12.9414	0.00396505	0.00207282
13002bIM7 - 37	WSB	Plagioclase	Glassy	5.59473	5.16682	49967.2	132.679	135939	280479	58.1207	8396.57	56857.5	0.48346	293.33	0.210956	25.4335	3324.9	2.34494	600.096	0.922158	0.119265	0.0266272	<0.013842	1412.22	28.1021	39.1235	3.31306	9.59177	1.02592	7.38867	0.536628	0.0734536	0.187602	0.0305518	0.0771348	<0.0061853	0.0281174	0.00427039	<0.021599	<0.0065605	13.0238	0.00303702	0.000771449
13002bIM7 - 38	WSB	Plagioclase	Glassy	6.46977	5.23079	49705.6	133.984	136736	280479	42.4984	8431.92	56463.4	0.474143	238.968	0.234038	25.5645	3394.07	2.32912	600.466	0.940981	0.141606	0.0239126	<0.0095377	1408.27	26.2295	36.8367	3.08335	8.91062	0.966947	7.43602	0.528689	0.0566366	0.206496	0.0383315	0.0727139	<0.0058419	0.0334519	0.00477914	0.022202	<0.0075921	12.5974	<0.0020679	<0.0022088
13002bIM7 - 39	WSB	Plagioclase	Glassy	4.30213	4.50602	50324.4	126.882	131402	280479	43.7036	9108.79	54334.5	0.33643	239.169	0.203206	23.7376	3284.61	2.72225	593.388	0.811765	0.564786	0.0614159	<0.013289	1527.36	31.0168	42.2738	3.41041	9.84441	0.871893	7.47882	0.548296	0.0540473	0.240858	0.0381714	0.0596215	0.00856495	0.0614777	0.00208907	0.0314643	<0.0078973	13.0849	0.0291411	0.00958265
13002bIM7 - 40	WSB	Plagioclase	Glassy	<5.0029	3.14558	51301.9	115.162	120996	280479	242.018	10755.6	45322.6	0.541046	163.062	0.0850361	19.0252	3251.78	3.4047	557.751	0.640527	<0.036853	0.0174151	<0.017394	1651.31	29.8564	37.9818	2.97717	8.78217	0.783206	6.83113	0.485231	0.034835	0.176197	0.0152812	0.0817161	<0.0053574	<0.030877	<0.0047273	<0.029083	<0.013385	13.4412	0.00742983	0.0130795
13002bIM7 - 41	WSB	Plagioclase	Glassy	<3.7222	3.57795	50462	122.46	127466	280479	31.9201	10575.6	48102.7	0.446488	170.453	0.133082	20.5523	3199.24	3.19084	592.802	0.663467	0.0599054	0.0161266	<0.012466	1757.67	29.6689	37.6977	2.92978	8.91371	0.813069	7.48614	0.415308	0.0376662	0.153005	0.0291669	0.0515487	0.00499659	0.0196083	<0.0034481	<0.02248	<0.0053835	13.2243	<0.0025413	0.000724674
13002bIM7 - 42	WSB	Plagioclase	Glassy	<3.935	4.09887	50788	131.495	132498	280479	35.5433	9199.16	53383.3	0.676999	222.41	0.226253	23.0214	3337.25	2.68172	597.651	0.77709	0.0848889	0.0217789	<0.011413	1484.54	28.3606	39.5852	3.24904	9.58616	1.00502	7.24984	0.581852	0.0565453	0.22976	0.0337297	0.0779453	<0.0059117	0.0157989	<0.0030871	<0.021566	<0.0059359	13.1197	0.0029477	<0.00067139
13002bIM7 - 43	WSB	Plagioclase	Glassy	<3.7022	3.32411	51463.8	123.534	128255	280479	29.2952	10346.3	49334	0.311068	197.877	0.139911	20.9871	3238.42	2.99301	594.967	0.707101	0.147402	0.0187756	<0.011357	1701.65	30.8036	39.5493	3.08347	8.63013	0.872256	7.65939	0.420151	0.0414186	0.202487	0.0160709	0.0513373	<0.0056334	0.0485831	<0.0050045	<0.016672	<0.0073378	13.3271	<0.0037955	0.00117087
13002bIM7 - 44	WSB	Plagioclase	Glassy	3.85722	4.75037	52651.9	129.168	133072	280479	36.981	9416.6	51887.2	0.44935	217.061	0.168851	22.9113	3314.76	2.78249	585.346	0.754382	0.0692732	0.0170429	<0.010632	1512.1	28.9756	39.3536	3.18575	8.93699	0.941144	7.28382	0.493875	0.0440883	0.176396	0.0314597	0.0756011	0.00651032	0.0352501	<0.0032828	<0.022149	<0.0068271	12.8082	0.00301221	0.000689583
13002bIM7 - 45	WSB	Plagioclase	Glassy	4.31378	4.6	51150.1	131.609	133311	280479	32.8699	9549.76	53261.5	0.489376	219.199	0.132643	23.0075	3418.04	2.78584	606.275	0.851666	0.0539016	0.0114396	<0.012316	1555.12	31.4892	41.6741	3.37066	9.77825	0.940749	7.57204	0.533356	0.0549316	0.212354	0.0291195	0.0615107	<0.0032222	0.0371308	0.00266695	<0.020803	<0.0074153	13.1287	0.00229167	0.000723771
13002bIM7 - 46	WSB	Plagioclase	Glassy	<3.6471	3.57248	49873	132.949	129186	280479	37.474	9863.91	51436.7	0.478663	210.97	0.129597	22.0754	3344.43	3.08569	589.858	0.741576	0.429938	0.0732336	0.0181392	1649.79	31.0459	40.4082	3.21808	8.86282	0.829293	7.44314	0.518168	0.0329673	0.192436	0.030941	0.0625638	0.0104309	0.0249532	0.00477803	<0.021893	<0.0064632	12.9276	0.0174026	0.011986
13002bIM14 - 1	WSB	Plagioclase	Glassy	5.45357	5.29749	50257.3	147.298	130713	280479	37.7576	9576.46	52727.4	0.354877	216.67	0.211669	24.5055	3324.22	2.86945	601.587	0.755146	0.0851664	0.0150995	<0.011627	1411.18	22.6271	29.8871	2.40036	7.40489	0.861269	6.89153	0.398327	0.0465546	0.202606	0.021729	0.0621316	0.0108991	0.0165171	0.00403234	<0.020656	<0.0078069	11.7044	<0.0021955	<0.00070276
13002bIM14 - 2	WSB	Plagioclase	Glassy	3.98971	4.0607	49906	148.048	130890	280479	39.9733	9368.25	52781.5	0.472323	210.004	0.192246	24.6222	3315.99	2.80057	604.103	0.707694	0.0547416	0.0183739	<0.011121	1422.54	23.4227	31.315	2.56177	7.67603	0.80186	6.86297	0.438322	0.0425647	0.182402	0.0263233	0.0433546	<0.0080961	0.0162913	<0.0025401	<0.019295	<0.0064994	11.5958	0.00426933	<0.00069332
13002bIM14 - 3	WSB	Plagioclase	Glassy	6.64426	5.64264	49706.1	152.92	134222	280479	40.7945	8855.94	54867.4	0.24984	230.29	0.247275	26.2047	3310.39	2.41628	598.605	0.885112	0.133425	0.0267812	<0.013814	1377.97	22.3345	31.5402	2.67846	7.74921	0.869537	7.02663	0.464757	0.0490863	0.208633	0.0411528	0.0580767	0.00947196	0.0190264	0.00294696	<0.017242	<0.0091487	11.8648	0.00375944	<0.00070884
13002bIM14 - 4	WSB	Plagioclase	Glassy	6.34525	5.57426	50161.5	153.754	132635	280479	41.373	9600.15	53244.3	0.270724	210.684	0.197531	24.731	3378.25	2.80264	610.419	0.754791	0.0484383	0.0177763	<0.010121	1467.85	24.1923	32.9973	2.598	7.75351	0.818597	6.94136	0.407659	0.0454831	0.204376	0.0241521	0.0393702	<0.0078479	0.0354811	<0.0045506	<0.012146	0.00785863	12.2738	0.00123526	<0.00070233
13002bIM14 - 5	WSB	Plagioclase	Glassy	5.7616	5.74035	49036.7	155.811	137052	280479	45.0377	8254.94	58196.4	0.382611	249.698	0.214382	28.5281	3336.4	2.15561	604.335	0.883613	0.121401	0.028866	<0.0091898	1294.49	22.9156	32.5327	2.70187	7.97148	0.793554	6.82237	0.430732	0.0437081	0.200793	0.0276485	0.0630587	0.00539999	0.0513697	0.00475515	<0.028183	<0.0065281	11.6967	0.00644781	0.000778669
13002bIM14 - 6	WSB	Plagioclase	Glassy	5.04029	4.87552	49789	150.536	132135	280479	43.8923	9120.89	55553.3	0.481743	218.072	0.177714	26.2054	3350.12	2.56942	610.202	0.867689	0.100303	0.0205418	<0.011473	1410.15	23.6188	32.7165	2.77319	7.8617	0.852251	7.00071	0.463528	0.0533592	0.206399	0.0253868	0.0529909	<0.0042755	0.0251764	<0.0036387	<0.019002	<0.0090348	11.886	0.00600268	<0.00068281
13002bIM14 - 7	WSB	Plagioclase	Glassy	4.94998	4.73532	50397.7	151.819	133066	280479	41.7204	9554.03	54909.7	0.36909	207.558	0.162697	25.2535	3287.46	2.81004	609.866	0.804794	0.0861647	0.0225388	<0.012279	1441.76	26.8221	36.7109	2.96845	8.79214	0.883689	6.96513	0.452713	0.0414515	0.193582	0.0239885	0.0554387	<0.0055859	0.0324509	<0.0036855	<0.018087	<0.0084544	12.0867	<0.0021589	<0.0023025
13002bIM14 - 8	WSB	Plagioclase	Glassy	4.26209	4.04829	50486.3	143.149	128468	280479	30.3297	10655.9	49535.7	0.320131	180.572	0.109824	22.1169	3277.12	3.41486	613.247	0.619513	0.0548337	0.0281564	<0.011428	1571.2	29.0294	36.9245	2.91903	8.25665	0.867158	7.02359	0.413941	0.038615	0.14233	0.0213143	0.0413168	0.00883137	0.0423339	<0.0030428	<0.014742	<0.0085299	12.0764	<0.0020627	<0.00066097
13002bIM14 - 9	WSB	Plagioclase	Glassy	5.06089	4.90293	50786.1	151.095	130876	280479	36.3355	9957.54	52375.9	0.479089	186.883	0.1383	23.6201	3302.42	2.97162	604.933	0.70869	0.116583	0.0165929	0.0113879	1479.91	26.5209	34.8639	2.76791	7.92289	0.791285	6.75482	0.504904	0.0486269	0.189213	0.0234852	0.0586025	<0.0056299	0.028015	<0.0032089	<0.02248	<0.0068606	11.801	0.00620028	<0.0018452
13002bIM14 - 10	WSB	Plagioclase	Glassy	<3.9584	4.4765	51132.9	145.33	128941	280479	33.3677	10435.7	50583.2	0.362145	181.413	0.144908	23.0392	3314.64	3.11117	606.933	0.692428	0.0654406	0.0204296	<0.013764	1559.76	28.0104	36.689	2.8972	8.5392	0.761498	6.93718	0.359087	0.0337937	0.240696	0.0178391	0.0669101	0.00642951	<0.024412	<0.0025817	<0.012201	<0.0075528	12.1744	0.00280824	<0.00070558
13002bIM14 - 11	WSB	Plagioclase	Glassy	4.3482	4.29987	51181.9	137.717	124548	280479	28.6764	11600.5	45195	0.364925	163.699	0.113633	19.7312	3150.81	3.73517	606.476	0.58696	0.0623118	0.0134305	<0.011392	1707.35	29.5375	36.4761	2.7975	7.7461	0.646754	7.04259	0.386607	0.0324248	0.155195	0.023676	0.0374236	<0.004839	<0.019963	0.00309658	<0.026322	<0.0068679	11.7761	0.000880038	0.000746738
13002bIM14 - 12	WSB	Plagioclase	Glassy	5.64583	5.18377	50559.6	150.119	131670	280479	37.1779	9658.93	53436.5	<0.22867	191.68	0.129555	23.7467	3269.28	2.77593	607.202	0.723288	0.0626934	0.00949556	<0.010415	1498.56	25.6839	34.449	2.76651	8.08137	0.804014	7.12921	0.423383	0.0397904	0.219248	0.0297385	0.0617324	0.00728678	0.0136908	<0.003138	<0.016588	<0.010245	12.0725	0.00269578	<0.00068203
13002bIM14 - 13	WSB	Plagioclase	Glassy	4.35268	4.2126	50919.2	152.675	133976	280479	35.6483	9458.78	53171.1	0.499245	203.694	0.178976	24.7969	3271.81	2.83466	613.02	0.697462	0.0719777	0.00986293	<0.010018	1455.65	25.382	35.1513	2.77762	8.11057	0.786125	7.13813	0.41761	0.0444108	0.164746	0.0305059	0.0687175	0.00803752	0.026067	<0.00097923	<0.0097426	<0.0045221	12.226	<0.0027793	<0.00070865
13002bIM14 - 14	WSB	Plagioclase	Glassy	4.70905	3.70352	51672.1	150.319	127152	280479	35.2933	11044.2	48498.3	0.496246	181.044	0.148399	21.783	3392.95	3.73316	614.329	0.645707	0.512688	0.0370121	<0.010699	1638.16	27.239	34.3731	2.59565	7.58891	0.687446	7.01164	0.410764	0.0467838	0.173276	0.0314261	0.0475208	0.00892368	0.0201693	<0.0030626	<0.021469	<0.0073948	12.0408	0.0181596	0.00224843
13002bIM14 - 15	WSB	Plagioclase	Glassy	4.08838	3.81636	50336.2	180.64	133408	280479	36.7172	9340.04	53320.3	0.6121	203.148	0.183183	26.3909	3739.35	3.15998	616.335	0.848894	0.950437	0.0759522	0.0345152	1452.77	27.6787	36.5169	2.94587	8.58281	1.00712	7.10311	0.447455	0.0456188	0.233511	0.0276737	0.0490604	0.0141125	0.0185853	<0.004798	0.038047	0.0130624	11.7567	0.0142346	0.010559
13002bIM14 - 16	WSB	Plagioclase	Glassy	<3.947	3.84194	51746.6	146.467	126282	280479	31.0379	11486.2	47290.3	<0.23232	167.266	0.148174	21.3289	3239.58	3.73741	624.591	0.633255	0.0797972	0.0220588	0.0155458	1719.39	27.7251	35.1964	2.68904	7.7876	0.676658	7.13881	0.326742	0.031446	0.168679	0.0358039	0.0438473	0.00528759	<0.020243	<0.0036096	<0.022768	<0.0063573	12.1958	<0.0026594	<0.00067837
13002bIM14 - 17	WSB	Plagioclase	Glassy	5.06651	4.9006	51122.8	145.88	128306	280479	30.6915	10498.8	49885.5	0.35361	177.061	0.109466	21.7104	3204.13	3.29863	610.099	0.628686	0.0621075	0.0101491	<0.010413	1599.02	27.71	35.8578	2.81786	7.88474	0.818231	7.16741	0.312334	0.04185	0.168351	0.0190366	0.0519335	<0.0067455	0.0225	0.00172326	<0.011578	<0.0094787	12.0079	<0.0036917	0.000748651
13002bIM12 - 1	WSB	Plagioclase	Glassy	4.14644	2.87589	53412.7	154.808	126236	280479	44.3635	11457	45145.2	0.721978	168.392	0.125483	14.8842	3783.5	4.73698	511.573	0.645605	1.88969	0.185969	0.0927911	1728.38	28.4684	35.9663	2.71406	7.85946	0.715081	7.24578	0.446915	0.0333648	0.155822	0.0363409	0.056382	0.00582161	0.0252925	<0.004453	0.0658123	0.0206132	16.3082	0.0260059	0.0143745
13002bIM12 - 2	WSB	Plagioclase	Glassy	<3.8726	3.22759	53060.2	104.391	127276	280479	33.0823	11481.3	45855.5	0.420612	160.56	0.055118	17.6762	2971.6	3.37226	486.801	0.619582	0.0451367	0.0179449	<0.01007	1530.34	27.9978	35.7733	2.83884	8.01933	0.746802	7.09213	0.305812	0.027982	0.158485	0.0236591	0.061947	<0.0064717	0.0114096	<0.0044199	<0.015247	<0.0075922	16.0745	<0.0040511	0.000764419
13002bIM12 - 3	WSB	Plagioclase	Glassy	4.30457	3.78117	52705.1	127.747	128758	280479	36.6416	10360.2	48021.1	0.564365	166.302	0.122595	18.2526	3225.69	3.30961	496.812	0.68279	0.803012	0.0820287	0.032933	1622.66	27.4112	36.0785	2.81996	8.08841	0.933638	7.11218	0.374913	0.0347763	0.179474	0.0242893	0.0533253	<0.0048468	0.0269207	0.00348381	<0.017493	0.00794707	15.7182	0.0055758	0.00448853
13002bIM12 - 4	WSB	Plagioclase	Glassy	<3.8243	3.69414	51964.9	99.8991	130042	280479	28.1294	10374.7	49482.8	0.408654	173.504	0.131738	17.6999	2765.76	3.01885	505.407	0.657007	0.129969	0.0228676	<0.011604	1687.42	28.3803	36.6384	2.94053	8.2154	0.806077	7.3556	0.377064	0.0485495	0.160285	0.0284092	0.0590139	<0.0052667	0.0391631	0.00339624	<0.015864	<0.0054385	15.3774	<0.0025554	<0.00065233
13002bIM12 - 5	WSB	Plagioclase	Glassy	<3.7957	3.52549	51661.9	117.288	130470	280479	32.4429	9867.33	50536.8	0.36762	169.862	0.107758	19.8227	3141.3	2.99237	500.914	0.740948	0.0331901	0.0245091	<0.0074057	1590.36	28.3191	36.9161	2.94207	8.43372	0.915225	7.32142	0.414367	0.048673	0.122463	0.0204309	0.0450806	0.00784952	0.0283529	<0.0030536	<0.013311	<0.0062457	15.763	<0.0026034	<0.00065407
13002bIM12 - 6	WSB	Plagioclase	Glassy	4.2167	4.14948	52184.7	110.259	132931	280479	32.2409	10283.4	51419.2	<0.23671	174.339	0.140324	19.2772	2971.55	3.00367	546.504	0.747944	0.0821569	0.0164541	<0.0099923	1700.77	28.5025	37.6219	3.05407	8.0805	0.922349	7.66389	0.362248	0.052033	0.218885	0.0242925	0.0628384	<0.0044377	0.0226471	<0.0037055	<0.022376	<0.0080788	15.4853	<0.0031592	<0.00091179
13002bIM12 - 7	WSB	Plagioclase	Glassy	<3.7293	2.69767	52976.6	92.9795	125167	280479	28.9221	12188	43466.5	0.304979	155.491	0.0778751	16.0834	2750.59	3.79138	488.446	0.539742	0.0646908	0.0138441	<0.0099783	1526.16	27.1925	34.5386	2.59994	7.54525	0.704202	7.15376	0.386071	0.0343115	0.104109	0.0205501	0.0337999	<0.006174	<0.015436	<0.0023819	<0.019167	<0.0054379	15.8174	0.00285945	<0.0006523
13001aIM8 - 1	WSB	Plagioclase	Microcrystalline	32.8116	33.047	50384.7	152.537	133900	280479	31.7074	8578.9	55805.1	0.392684	70.5239	0.0750039	24.9146	3255.19	2.32048	603.525	0.80458	0.0423623	0.00794186	<0.019752	1277.49	32.0987	43.3187	3.59645	10.6357	0.917817	6.71631	0.481859	0.0451958	0.201808	0.0209307	0.0655759	0.00574748	0.0399758	0.00392206	<0.019648	<0.0053119	11.336	<0.0024969	<0.0016842
13001aIM8 - 2	WSB	Plagioclase	Microcrystalline	37.5081	34.8118	50097.8	152.272	137507	280479	27.8723	8687.82	58730.3	0.499232	72.2172	0.0672807	26.8915	3343.49	2.26591	617.535	0.783623	<0.022467	<0.0093252	<0.019583	1312.37	31.348	42.3079	3.40963	10.2065	0.989776	7.17003	0.563983	0.0449483	0.204365	0.0356407	0.0768253	<0.0046687	0.0274529	<0.0023471	<0.01102	<0.0056764	11.6062	<0.0025066	0.001642
13001aIM8 - 3	WSB	Plagioclase	Microcrystalline	35.6751	34.5177	49913	148.556	136636	280479	29.3969	8761.24	58064.7	0.347686	81.7841	0.10328	26.592	3291.57	2.33364	614.698	0.778984	<0.022068	0.0101486	<0.020657	1318.72	28.5706	38.9635	3.17947	9.5235	0.886556	6.98737	0.463822	0.0484889	0.200706	0.0327432	0.0511474	0.00871705	0.0290882	<0.0037523	<0.013984	<0.0040022	11.4952	<0.00072734	<0.00061809
13001aIM8 - 4	WSB	Plagioclase	Microcrystalline	35.7657	34.479	49334.5	152.218	134946	280479	33.2664	9006.51	56991.5	0.462275	81.7492	0.072967	27.5003	3358.67	2.42962	608.687	0.737337	0.0493391	0.018492	0.0235127	1334.71	26.9924	36.5903	3.05535	9.08025	0.899461	7.00067	0.39075	0.0482137	0.178691	0.0247672	0.0662398	0.0064362	0.0204071	<0.0040305	<0.019941	0.00112365	11.3843	0.00507865	0.002041
13001aIM8 - 5	WSB	Plagioclase	Microcrystalline	33.7183	33.8811	48184.1	148.575	134435	280479	25.9273	8631.5	57919.4	0.485676	82.1707	0.0871757	27.1471	3322.24	2.27783	608.414	0.776208	<0.025752	0.0215108	<0.01836	1317.87	27.8301	37.9507	3.15517	9.4693	0.938838	7.00018	0.439076	0.0468275	0.176872	0.0330962	0.0398727	0.00558774	0.065378	0.00346194	<0.023704	<0.0060853	11.4466	0.00373412	0.00113321
13001aIM8 - 6	WSB	Plagioclase	Microcrystalline	35.5192	34.002	49734.4	152.235	133205	280479	28.9718	9238.81	55745.9	0.723975	84.7786	<0.045909	26.3501	3323.07	2.42738	606.85	0.738934	0.0341046	0.0124001	<0.019735	1373.3	25.7951	34.9907	2.91735	8.82497	0.886339	6.80215	0.431505	0.0550359	0.204488	0.0289364	0.062742	0.00605684	0.0269859	<0.0033405	<0.018325	<0.003973	11.6565	0.00296832	<0.0006135
13001aIM8 - 7	WSB	Plagioclase	Microcrystalline	34.6092	34.0962	48950.6	147.398	135502	280479	29.0713	8690.08	56752.1	0.529799	82.1051	0.077499	26.5412	3310.83	2.32023	613.019	0.797743	0.0597026	0.00622518	<0.019098	1322.66	26.5712	36.3839	2.98844	9.09546	0.924986	7.00815	0.456636	0.0530772	0.198302	0.0259638	0.0495807	0.00738426	0.0165169	0.00352661	<0.016363	<0.0044488	11.6063	0.00298852	<0.0026932
13001aIM8 - 8	WSB	Plagioclase	Microcrystalline	32.889	31.275	51011.4	147.15	128974	280479	29.2766	10683	50021.1	0.564351	166.261	0.113462	21.9311	3351.63	3.19031	611.035	0.686279	0.0430885	0.0113241	<0.021337	1541.75	27.6062	35.6264	2.85112	8.29855	0.841532	6.85381	0.467369	0.0357966	0.156677	0.0177404	0.0389042	0.00841069	0.0179842	<0.0028037	<0.015846	<0.0033343	11.7419	0.00104642	0.000889001
13001aIM8 - 9	WSB	Plagioclase	Microcrystalline	31.4993	30.4567	51652.2	150.631	130772	280479	35.841	9958.77	50718.4	0.643893	172.911	0.0881763	20.2958	3348.52	2.99902	613.23	0.663133	0.0609317	0.0163037	<0.018433	1523.32	27.4684	35.9922	2.81675	7.99325	0.827778	7.10181	0.382137	0.0376913	0.202098	0.0259603	0.0522855	0.00661809	0.0157211	<0.0039585	0.0169864	<0.0059848	11.6083	0.00180123	<0.00058654
13001aIM8 - 10	WSB	Plagioclase	Microcrystalline	33.4222	33.561	49010.3	154.643	137559	280479	31.7798	8258.37	59305.3	0.548458	82.9846	0.0738882	26.0722	3273.36	2.17056	609.231	0.847591	0.0260993	0.00751716	<0.019955	1290.37	27.7724	38.4881	3.23105	9.50003	0.948927	6.79776	0.578728	0.0617455	0.194909	0.0215816	0.0788687	0.00419536	0.0219184	<0.0028434	<0.020724	<0.0083751	11.3492	0.000783027	<0.0005949
13001aIM8 - 11	WSB	Plagioclase	Microcrystalline	34.6932	32.9635	50820.1	150.308	134335	280479	36.1726	9114.66	54844.1	0.481232	83.6654	0.0870047	23.7519	3339.32	2.6272	610.584	0.80347	<0.026241	0.0212553	<0.016618	1371.13	28.1919	38.1872	3.03858	9.23612	1.05582	6.8786	0.441087	0.045816	0.235662	0.0285863	0.0717639	0.00735508	0.0329872	0.00270948	<0.014325	<0.0037532	11.3374	0.00203378	<0.00057941
13001aIM8 - 12	WSB	Plagioclase	Microcrystalline	35.0983	34.4535	50056.3	153.566	135666	280479	33.1381	8266.87	59029.2	0.690262	81.6903	<0.040794	26.1262	3381.28	2.24576	619.153	0.855293	<0.029449	<0.0079203	<0.020597	1303.4	28.355	39.2202	3.25529	9.7193	0.927194	7.02178	0.492455	0.0421656	0.243158	0.0348391	0.052151	0.00660788	0.0352909	<0.0039535	<0.014749	<0.0033288	11.3967	<0.0018791	0.00109127
13001aIM8 - 13	WSB	Plagioclase	Microcrystalline	34.2606	33.997	48740	147.069	134288	280479	32.6055	8385.38	57345.5	0.513546	71.9235	0.065347	26.0362	3287.92	2.20016	605.026	0.803932	<0.024414	0.00906143	<0.018933	1279.2	29.8064	40.9356	3.35827	10.2754	1.01925	6.83525	0.488482	0.0413692	0.202528	0.0320773	0.0493844	0.00800609	0.032062	<0.0032554	<0.023328	0.00664546	11.2714	0.00314622	<0.00059749
13001aIM8 - 14	WSB	Plagioclase	Microcrystalline	38.3175	35.3877	49893.6	147.557	133934	280479	34.1471	8981.47	56840.2	0.484253	78.9061	0.0610885	26.3053	3382.39	2.4737	604.504	0.715479	<0.020182	0.00715386	<0.018101	1341.83	26.7876	37.456	3.0487	9.01984	0.935823	7.02825	0.450918	0.0346761	0.137283	0.0188325	0.0575861	0.0039798	0.0396641	<0.0030749	<0.015012	<0.0056496	10.9752	<0.0034088	0.00063095
13001aIM8 - 15	WSB	Plagioclase	Microcrystalline	38.9865	36.1005	49403.2	149.213	141567	280479	31.7369	8924.14	56836.1	0.475819	80.4709	0.0678988	26.343	3320.77	2.38576	605.992	0.728865	<0.027986	<0.0084168	<0.017393	1337.79	26.9045	37.0423	3.00589	8.86691	0.827838	7.05839	0.477644	0.0464644	0.155531	0.0321177	0.0591669	0.00520388	0.0246894	0.00411651	<0.012872	<0.0056828	11.3224	0.0022494	<0.0019211
13001aIM8 - 16	WSB	Plagioclase	Microcrystalline	35.4233	34.782	49945.5	149.474	132610	280479	30.4296	9168.85	55791.7	0.526615	84.4696	0.0927355	25.4608	3302.6	2.38165	594.586	0.690711	0.0465551	0.0077729	<0.017359	1378.7	24.1383	33.6816	2.71542	7.98419	0.704667	6.85799	0.416835	0.0492967	0.200485	0.0313726	0.0661691	0.00547432	0.0205725	0.0028898	<0.014756	<0.005802	11.2477	<0.0022098	0.000619904
13001aIM8 - 17	WSB	Plagioclase	Microcrystalline	36.7714	35.0623	49021.3	154.043	139074	280479	33.3708	7703.04	61886.9	0.68226	89.7847	0.105093	29.66	3295.05	2.02383	608.352	0.992176	<0.022033	0.00968086	<0.018361	1218.09	26.674	39.0546	3.34471	10.008	1.02754	7.06385	0.571422	0.0496434	0.263383	0.045086	0.0724921	0.00661644	0.0568706	0.0048793	<0.014514	0.00582237	11.4852	0.00338456	0.000655571
13001aIM8 - 18	WSB	Plagioclase	Microcrystalline	38.1797	35.6106	49856.9	153.881	140585	280479	30.1701	8400.74	60592.6	0.520781	89.0226	0.0948337	28.7666	3374.57	2.14746	617.276	0.772776	0.0281515	<0.0056928	<0.020095	1314.76	25.5744	36.4318	3.00662	9.11411	0.921065	7.13268	0.445487	0.0403166	0.165272	0.0250858	0.0543689	0.00757795	0.0379272	<0.0023333	<0.015646	<0.0060416	11.5654	0.00365064	0.000667407
13001aIM8 - 19	WSB	Plagioclase	Microcrystalline	30.6618	31.2504	50179.8	141.632	125982	280479	29.3235	11079.8	48204.7	0.575692	169	0.115625	20.5868	3264.88	3.37794	611.092	0.610698	0.0413909	0.0151513	<0.019024	1640.31	28.0972	36.3141	2.81986	8.0914	0.799428	6.96249	0.376014	0.0300475	0.129506	0.0168692	0.0468559	0.00362388	0.0265304	0.00266215	<0.01378	<0.005566	11.4101	<0.0017688	<0.0015008
13001aIM8 - 20	WSB	Plagioclase	Microcrystalline	30.937	31.1817	52644.8	144.356	125776	280479	35.3847	11230.5	46819.9	0.477918	168.994	0.15684	25.6276	3407.17	3.40449	604.532	0.616119	0.205792	0.132144	0.0312302	1640.29	27.8265	36.2563	2.77385	7.90116	0.79939	6.97313	0.39934	0.0358081	0.176884	0.0240041	0.0309079	0.00522994	0.0285973	0.0026596	0.0227966	0.00392741	11.9496	0.0115236	0.00233792
13001aIM8 - 21	WSB	Plagioclase	Microcrystalline	36.0708	34.3632	49031	155.557	135966	280479	31.622	8212.39	58936.6	0.502687	85.2932	0.0624607	27.6244	3330.38	2.18064	604.32	0.761492	<0.025208	0.0111045	<0.01699	1265.32	26.8368	37.5725	3.215	9.21421	0.955287	6.91652	0.542122	0.0466836	0.206123	0.0365076	0.0735461	<0.0029305	0.0254303	<0.0021522	<0.017171	<0.0025582	11.4318	0.00232787	<0.0005848
13001aIM8 - 22	WSB	Plagioclase	Microcrystalline	37.0232	35.1504	47706.1	156.288	136185	280479	38.1357	7766.39	62049.8	0.429666	97.0939	0.0719348	29.5727	3302.24	1.95936	601.523	0.916287	0.0462154	0.00759078	<0.019005	1215.3	24.6893	35.3945	2.94281	8.9547	0.971032	6.92811	0.583545	0.0417386	0.17979	0.0393683	0.0839948	0.0101177	0.053835	0.00401445	<0.015567	<0.0032788	11.488	0.00340359	0.000888345
13001aIM8 - 23	WSB	Plagioclase	Microcrystalline	39.7593	36.38	46572.4	154.008	145504	280479	35.5817	7210.5	68602.9	0.57783	102.662	0.0989407	33.5174	3336.59	1.65303	615.824	0.971179	0.0202245	0.00620995	<0.018058	1152.6	25.371	37.0687	3.17289	9.52638	1.02004	7.07167	0.539649	0.0558342	0.24883	0.0298428	0.0837374	0.00735315	0.0512924	0.0034934	<0.012251	<0.0050995	11.6116	<0.0027834	<0.00061281
13001aIM8 - 24	WSB	Plagioclase	Microcrystalline	36.7604	35.3188	49108.2	155.822	139674	280479	29.6991	7443.78	62200.2	0.568063	94.1751	0.0831398	29.795	3324.73	1.92352	609.417	1.08194	0.0834178	0.0232078	<0.017572	1211.51	26.1029	38.2171	3.21923	9.89847	1.03799	7.01019	0.565225	0.0494321	0.283252	0.0416277	0.0769053	0.00417114	0.0436559	0.00309942	<0.013165	<0.0052332	11.4315	0.00467396	<0.0005909
13001aIM8 - 25	WSB	Plagioclase	Microcrystalline	34.3208	34.5244	49463.7	148.927	132064	280479	31.318	8791.23	55687	0.513655	83.474	0.0442686	25.5492	3274.63	2.40881	597.599	0.674564	<0.021322	0.00658103	<0.017762	1333.95	26.1123	35.8254	3.00735	8.50179	0.890412	6.9792	0.442632	0.0420184	0.191998	0.0310161	0.0427131	<0.0036387	0.038661	0.00396016	<0.012856	<0.0040962	11.2746	<0.003186	0.00107529
13001aIM8 - 26	WSB	Plagioclase	Microcrystalline	34.6804	33.8713	50105.8	155.593	136003	280479	29.4047	8511.42	58651.4	0.521735	85.0314	0.0413854	27.5439	3338.23	2.15789	602.339	0.819347	0.0358181	0.0211187	<0.017941	1270.68	28.2284	39.4819	3.29718	9.32077	1.01105	6.82624	0.497228	0.0506569	0.222795	0.0313788	0.0697762	0.00566368	0.0311468	<0.0028562	<0.010657	<0.0065924	11.393	0.00135589	0.00114974
13001aIM8 - 27	WSB	Plagioclase	Microcrystalline	35.9114	34.3808	48666.5	152.669	136782	280479	29.8939	8610.22	57278	0.615111	83.4053	0.047333	27.5441	3274.68	2.24491	594.672	0.872542	<0.02195	0.00962316	<0.017388	1276.8	26.6443	37.1856	3.10013	9.47883	0.83193	6.78835	0.452821	0.049047	0.256185	0.0254309	0.0657169	0.00781437	0.0507705	0.00725367	<0.018296	<0.0045916	11.5039	0.0158792	0.00347287
13001aIM8 - 28	WSB	Plagioclase	Microcrystalline	38.4681	35.8592	48630.3	156.66	142405	280479	30.3932	7923.45	64464	0.470106	98.3179	0.146813	30.4202	3317.48	1.96752	609.316	0.962734	0.111077	0.0325048	<0.018283	1209.19	25.5618	36.9599	3.09062	9.31712	1.06551	7.04206	0.542376	0.0450669	0.253838	0.0385479	0.0802299	0.00673475	0.0379853	0.00308863	<0.021875	0.00405191	12.0056	0.00602513	0.00111047
13001aIM8 - 29	WSB	Plagioclase	Microcrystalline	38.013	35.8959	46815.3	155.352	140180	280479	33.9865	7075.41	66007.7	0.624709	97.8304	0.120909	32.7978	3351.55	1.74081	606.938	0.990968	0.0335273	0.0173227	<0.018238	1113.57	25.5017	37.2461	3.21311	9.90982	1.13911	6.9164	0.516695	0.0602984	0.272122	0.0352903	0.100239	0.0117107	0.0556319	0.00646281	<0.016455	<0.0037724	11.4664	0.00287885	<0.0015671
13001aIM8 - 30	WSB	Plagioclase	Microcrystalline	36.5408	35.4162	49240.5	155.648	142270	280479	34.7171	7670.34	64452.3	0.514205	103.866	0.107245	31.7748	3401.18	1.88087	613.572	0.952715	0.0386632	0.0099969	<0.016447	1184.51	25.6366	37.4017	3.11012	9.87922	1.13661	7.03755	0.549224	0.0601531	0.258464	0.042969	0.0576046	0.00894773	0.0506221	0.00627031	<0.014648	0.00376278	11.4775	0.00533488	0.000898989
13001aIM8 - 31	WSB	Plagioclase	Microcrystalline	37.7618	36.3456	48295.7	153.06	138486	280479	32.1634	7954.42	62625.1	0.556136	90.2058	0.0970364	30.5271	3263.93	1.96932	610.691	0.819262	0.0381084	0.0131131	<0.018479	1247.35	26.7396	37.633	3.20551	9.24017	0.892236	7.02792	0.516017	0.047677	0.224436	0.0278349	0.0725561	0.00858686	0.0387745	0.00661358	<0.015313	<0.0070128	11.7142	0.00427446	0.00135866
13001aIM8 - 32	WSB	Plagioclase	Microcrystalline	34.1511	34.2053	49390.1	143.952	131095	280479	26.006	9382.7	53591.4	0.45727	89.4739	0.0663799	23.8328	3181.11	2.5792	599.834	0.697225	0.0313845	0.00686506	<0.017491	1412.45	31.0676	40.9438	3.30728	9.61955	0.880904	6.86495	0.422456	0.0386276	0.178798	0.0241381	0.0514767	<0.0037412	0.0338574	0.00401193	<0.017392	<0.0058244	11.2245	0.00236117	0.00132516
13001aIM8 - 33	WSB	Plagioclase	Microcrystalline	32.9427	31.9461	49173.3	144.221	126670	280479	31.5647	10560.9	49199.6	0.654703	168.621	0.100111	21.7415	3265.14	3.12475	608.991	0.598245	0.0658768	0.0205747	<0.018026	1588.24	27.5453	36.0031	2.84456	8.14132	0.804967	6.91538	0.376464	0.0411756	0.179298	0.0266188	0.0573238	0.00508826	0.0181495	<0.0032141	<0.010358	0.00298174	11.5356	0.00342948	0.00111783
13001aIM8 - 34	WSB	Plagioclase	Microcrystalline	36.1753	35.2882	49204.4	153.539	134823	280479	24.9096	8156.69	59316.3	0.669357	84.4911	0.0865301	28.3016	3252.8	2.11011	599.755	0.776254	<0.028498	0.00831899	<0.016976	1260.87	28.3036	40.0417	3.34084	9.8528	0.978192	7.16422	0.557919	0.0396689	0.191382	0.0356389	0.0692229	0.00667554	0.0476315	0.00244747	<0.015696	<0.0053302	11.5071	0.00207651	<0.0015846
13001aIM8 - 35	WSB	Plagioclase	Microcrystalline	34.7769	33.7167	48622.3	151.402	138321	280479	29.3402	8694.27	57381.9	0.532008	85.2173	0.0618416	26.6552	3182.2	2.21561	610.113	0.837959	0.0462787	0.00607303	<0.016922	1294.34	26.2021	36.0446	2.97637	8.97135	0.827605	7.06768	0.502399	0.0523913	0.19882	0.041288	0.0674663	<0.003833	0.0221042	0.00373444	<0.01786	<0.0059844	11.4952	0.00341494	<0.00059722
13001aIM8 - 36	WSB	Plagioclase	Microcrystalline	34.9159	32.6534	50346.2	151.26	137241	280479	31.7575	9314.46	56009.8	0.49735	83.8773	0.0507301	24.2455	3231.64	2.48967	607.055	0.728417	<0.021732	<0.0073601	<0.019681	1366.74	27.5989	37.4504	3.11677	9.24535	0.889477	7.02334	0.476031	0.0514727	0.225027	0.0348143	0.0665998	0.00405913	0.0450787	<0.0042295	<0.014455	<0.0060861	11.5488	<0.0029496	<0.00063779
13001aIM8 - 37	WSB	Plagioclase	Microcrystalline	37.3739	35.0742	49518	153.885	136259	280479	36.9496	8940.37	56111.1	0.59108	85.5508	0.10104	25.9734	3177.63	2.41526	600.781	0.681613	<0.025051	0.00808864	<0.016924	1337.66	25.9531	35.8662	2.82625	8.30315	0.913368	6.82109	0.423289	0.0372591	0.149981	0.0231487	0.0527662	0.00408921	0.027258	0.0042142	<0.011551	<0.0048172	11.3008	0.00255882	<0.00057814
13001aIM8 - 38	WSB	Plagioclase	Microcrystalline	37.2078	33.1108	51798	149.445	127108	280479	30.2089	10443	50753.4	0.411904	170.151	0.138654	21.9845	3189.57	3.05823	606.859	0.604982	0.0766777	0.0226139	<0.017354	1541.63	26.9113	35.8386	2.90532	7.99844	0.766309	6.99944	0.359059	0.0524985	0.214327	0.0245463	0.0506218	<0.003873	0.0330384	<0.0045677	<0.01703	<0.0039089	11.6102	<0.0027875	<0.0020405
13001aIM8 - 39	WSB	Plagioclase	Microcrystalline	30.4594	28.5056	52412.2	143.164	124323	280479	35.2884	10992.6	45797	0.597682	159.375	0.0829636	17.1196	3177.84	3.97863	601.187	0.542807	0.0881421	0.0133363	<0.016707	1702.02	26.9487	33.9668	2.5834	7.44686	0.697346	6.80404	0.33512	0.0420449	0.11986	0.0271366	0.0354365	0.00370745	0.0392423	0.00301877	<0.017757	<0.0059537	11.6942	0.00204956	0.00282119
13001aIM4 - 1	WSB	Plagioclase	Microcrystalline	33.5757	34.2431	50527.4	146.54	131655	280479	38.0359	9852.93	54027.9	0.449392	211.334	0.240855	24.5019	3222.19	2.65725	603.907	0.620622	0.0717686	0.0163747	<0.019794	1435.76	20.4267	27.6978	2.20734	6.35903	0.698059	6.97816	0.352143	0.0466837	0.126784	0.0220502	0.0454257	0.00476037	0.0317559	<0.004382	<0.016335	<0.0047825	11.721	0.00296031	<0.00067275
13001aIM4 - 2	WSB	Plagioclase	Microcrystalline	37.2369	35.9991	49748.5	155.305	133488	280479	36.7451	9098.15	56883	0.569603	207.318	0.192158	26.8736	3327.49	2.49111	616.041	0.721238	0.154472	0.0257554	<0.020989	1369.33	21.7104	30.2984	2.52324	7.24648	0.83469	6.9319	0.462154	0.0479837	0.212955	0.0309453	0.0439798	<0.0033889	0.0342504	0.00594316	<0.016372	<0.0056203	12.1666	0.00296731	<0.0006743
13001aIM4 - 3	WSB	Plagioclase	Microcrystalline	34.9399	33.9385	50243.5	163.544	130653	280479	29.9016	9480.16	53455.2	0.366531	194.131	0.183999	24.7615	3442.46	2.89811	615.073	0.725276	0.147833	0.0417482	0.0317796	1457.4	23.6947	31.5168	2.53878	7.48586	0.702082	7.15465	0.455737	0.0437051	0.195938	0.0205387	0.0543404	0.00324801	0.0199096	<0.0039156	<0.021101	<0.0067389	12.0521	0.0124582	0.00415333
13001aIM4 - 4	WSB	Plagioclase	Microcrystalline	35.2347	34.9617	51881.6	159.848	133494	280479	35.937	8932.33	55854.4	0.446484	185.042	0.202023	25.8776	3379.47	2.42034	614.462	0.8239	0.0633877	<0.010012	<0.020445	1399.97	24.7889	33.9368	2.84534	8.56412	0.898082	6.88104	0.442437	0.0463919	0.236587	0.0253815	0.0489535	0.0043459	0.0303526	0.00430842	<0.0093616	<0.0052896	11.9668	0.00120092	<0.00068213
13001aIM4 - 5	WSB	Plagioclase	Microcrystalline	32.9831	31.4013	52074.2	138.745	125167	280479	29.8645	11430.8	46289.7	0.433452	167.424	0.0848572	19.2709	3017.15	3.45042	607.14	0.544408	0.0376357	<0.010088	0.0172442	1615.93	24.3911	31.6267	2.48273	7.1356	0.727231	6.96059	0.41144	0.0281788	0.147445	0.0243379	0.0630342	0.00448765	0.0191507	0.00295968	0.0121736	<0.0052527	11.8101	0.00221851	<0.00062999
13001aIM4 - 6	WSB	Plagioclase	Microcrystalline	34.026	32.6915	50586.7	154.717	132365	280479	37.8622	9705.96	53592.6	0.603771	194.975	0.153801	24.4669	3241.71	2.82992	610.974	0.733403	0.0594426	0.0140586	<0.01752	1438.12	24.2453	32.3249	2.6877	7.55524	0.743614	6.90182	0.43901	0.0480162	0.14916	0.0324008	0.0616536	0.00456127	0.015234	0.00233797	<0.012866	<0.005371	11.9252	0.00283558	0.000960269
13001aIM4 - 7	WSB	Plagioclase	Microcrystalline	33.8864	32.9677	51029.6	149.875	134206	280479	36.3323	9058.57	55942.5	0.773122	192.364	0.168658	24.3099	3336.33	2.68905	623.491	0.746523	0.060983	0.0144618	<0.017626	1443.56	26.3236	35.7944	2.99796	8.56043	0.827232	7.07168	0.506504	0.0536307	0.166524	0.0430566	0.056344	0.00751864	0.0292225	<0.0040342	<0.015033	<0.0063377	12.0214	<0.0021045	<0.00066354
13001aIM3 - 1	WSB	Plagioclase	Microcrystalline	35.1727	34.2036	51511.5	107.027	136724	280479	40.8503	9348.9	55290.6	0.552375	251.887	0.192549	21.4549	2789.56	2.51602	534.365	1.03216	0.126457	0.0170465	<0.019758	1526.2	28.5234	39.2949	3.30532	9.4724	1.08281	7.30097	0.661435	0.0543941	0.223962	0.034042	0.0924761	<0.0044081	0.0449062	0.0050797	<0.013914	<0.0077391	14.6822	0.00429454	<0.00069671
13001aIM3 - 2	WSB	Plagioclase	Microcrystalline	34.0076	32.9492	52235.6	107.79	129721	280479	38.3706	10841.2	49194.2	0.568726	188.167	0.113151	17.7756	2799.96	3.11089	539.614	0.901739	0.233467	0.0373355	<0.019426	1676.7	27.5465	37.7578	3.05985	8.73135	0.863732	7.43039	0.459111	0.0512208	0.201714	0.0328509	0.0490075	0.00563071	0.0492906	0.0034763	<0.020398	<0.0070915	14.8989	<0.002605	0.000987432
13001aIM3 - 3	WSB	Plagioclase	Microcrystalline	33.4168	33.592	50666.4	122.275	135337	280479	34.6828	9268.86	54945.8	0.64525	253.756	0.236394	22.4755	3047.95	2.46013	558.224	0.821901	0.327076	0.0320618	<0.020145	1560.96	24.1429	32.3588	2.71305	8.09494	0.698188	7.39042	0.397402	0.0374643	0.206528	0.0288899	0.0574699	0.00935013	0.0469036	0.00551711	0.0217454	<0.0066196	14.3437	0.00232484	0.00565515
13001aIM3 - 4	WSB	Plagioclase	Microcrystalline	34.6476	32.6818	50705.3	108.217	132882	280479	44.1628	9269.68	53718.3	0.67443	214.09	0.14611	22.2492	2891.43	2.42721	529.954	0.781288	0.0817367	0.0249579	<0.018769	1546.82	26.1137	34.7734	2.93247	8.72514	0.949944	7.28695	0.44568	0.0464131	0.263251	0.02426	0.0724129	0.0115446	0.044113	0.00202807	<0.024196	<0.0061101	14.585	<0.002564	<0.00065163
13001aIM3 - 5	WSB	Plagioclase	Microcrystalline	32.0074	29.9509	52680.5	96.2594	124241	280479	29.0762	13196.2	43981.7	0.546179	168.093	0.0942713	15.2477	2768.52	4.05764	505.87	0.608164	0.0504111	0.00879827	<0.01743	1916.44	29.5253	36.5972	2.8089	7.66572	0.649225	7.18818	0.329271	0.0334343	0.192727	0.018324	0.0518899	<0.0031533	0.0212047	0.00227516	<0.010815	<0.0040001	15.9344	<0.0019602	<0.00062653
13001aIM3 - 6	WSB	Plagioclase	Microcrystalline	37.6032	35.2061	50872.7	123.441	133908	280479	44.6762	9190.09	54656.2	0.533069	273.636	0.213426	22.0788	3009.21	2.59507	531.483	1.05972	0.30988	0.023299	<0.017447	1371.09	25.9082	35.9683	2.94857	9.18449	1.01029	7.19668	0.441356	0.0522543	0.20262	0.036652	0.0668988	0.0060057	0.0397039	0.00475637	0.0165391	<0.0051511	14.4699	0.00287186	0.00655949
13001aIM3 - 7	WSB	Plagioclase	Microcrystalline	32.5257	30.824	53367.6	94.1624	125366	280479	25.9261	13659.9	43577.6	0.567942	174.093	0.0861266	15.2955	2768.92	4.21958	531.258	0.555644	0.055742	0.0103703	<0.017359	2037.53	31.3283	37.3813	2.92417	7.77667	0.697969	7.50977	0.297398	0.0358131	0.135565	0.021399	0.0435164	0.00397664	0.0232036	<0.0023307	<0.017652	<0.00564	15.6107	0.00219742	<0.00062345
13001aIM3 - 8	WSB	Plagioclase	Microcrystalline	30.5617	27.9718	53792.1	91.8861	125195	280479	29.1432	12620.2	43268.8	0.53108	157.442	0.0670529	14.8707	2688.67	3.74073	492.248	0.587433	0.0889431	0.0160901	<0.017366	1583.41	27.8044	34.2557	2.65475	7.67682	0.750061	7.12107	0.396687	0.0251129	0.147806	0.0303875	0.0263035	0.00404775	0.0127936	0.00425299	<0.0126	<0.0040251	15.3062	<0.0024807	<0.00063033
13001aIM3 - 9	WSB	Plagioclase	Microcrystalline	32.5087	31.1907	52103.7	99.3682	125861	280479	32.4523	12621.1	44436.8	0.483958	173.188	0.155355	15.9515	2773.14	3.87508	517.075	0.601881	0.0377751	0.0181232	<0.018008	1767.93	30.1268	36.2253	2.79915	8.20119	0.681193	7.17382	0.364342	0.0406624	0.127235	0.0188929	0.0430148	0.00392792	0.024994	0.0041552	0.00952815	<0.0057753	15.1957	0.00245834	<0.00061577
13001aIM3 - 10	WSB	Plagioclase	Microcrystalline	37.4774	34.8631	51760.7	104.361	136500	280479	39.5062	9596.59	55375.4	0.573799	234.168	0.19247	21.6793	2858.03	2.55481	523.635	1.03098	0.198934	0.0326869	<0.01832	1428.58	29.0359	39.4922	3.26544	9.70901	0.989542	7.24615	0.486574	0.0485189	0.259822	0.0369015	0.0671617	0.0117641	0.0539768	0.00497094	0.0161286	<0.0056691	15.2472	0.00652083	0.000713758
13001aIM3 - 11	WSB	Plagioclase	Microcrystalline	28.4497	26.8822	54437.3	100.641	127020	280479	26.2939	10291.7	44156.8	0.500179	185.662	0.107741	15.2878	2867.31	4.43449	495.588	0.647664	0.109526	0.0167367	<0.017658	1799.2	30.9268	38.239	2.91674	8.23701	0.74455	7.19437	0.329826	0.0420085	0.139363	0.0300766	0.0463226	0.00309418	0.0212194	<0.0037966	<0.012687	<0.005961	15.5173	0.00220705	<0.00062363
13001aIM6 - 1	WSB	Plagioclase	Microcrystalline	37.8174	35.7481	50866.2	156.746	135316	280479	49.4343	9731.91	55610.8	0.515676	236.24	0.279095	26.0407	3336.92	2.93176	621.351	0.727037	0.415859	0.053467	<0.019682	1381.75	22.5471	32.2185	2.70078	8.1659	0.914728	6.99402	0.408196	0.0428638	0.153172	0.0235774	0.0554293	0.00728881	0.0394041	0.00498375	<0.022098	<0.007885	12.2085	0.0109489	0.00562092
13001aIM6 - 2	WSB	Plagioclase	Microcrystalline	27.5277	26.8605	54015.9	117.076	126531	280479	31.9666	7753.47	48488.6	0.438966	170.768	0.185729	17.1268	3173.28	4.164	555.426	0.618322	0.14334	0.032693	<0.019525	1509.47	23.3047	29.621	2.37906	6.9304	0.615163	6.75551	0.421026	0.0311139	0.163084	0.025853	0.0601458	<0.0041469	0.0178469	<0.0035162	<0.011325	<0.0054664	13.4099	0.00752236	0.00146462
13001aIM6 - 3	WSB	Plagioclase	Microcrystalline	36.085	34.5261	51593.5	151.304	132616	280479	33.4999	10174.8	53170.4	0.541095	189.632	0.27764	22.8687	3325.5	2.88922	616.426	0.612874	0.0377784	0.0287567	<0.018736	1451.22	25.3253	34.0669	2.72861	7.73217	0.724588	6.96881	0.39131	0.0414466	0.194161	0.0173798	0.0668496	0.00583636	<0.020508	<0.0031515	<0.01515	<0.0037492	12.6395	0.00419109	<0.00067926
13001aIM6 - 4	WSB	Plagioclase	Microcrystalline	36.7093	34.1101	51261.8	151.044	130752	280479	33.8864	9955.44	53147.9	0.466818	176.525	0.234413	23.0046	3311.56	3.07907	612.273	0.738479	0.0907761	0.0395491	<0.019456	1462.36	27.1151	34.7583	2.73752	7.61981	0.768952	6.96235	0.36906	0.0408154	0.166008	0.0310446	0.0516136	0.00812162	0.0318854	<0.0031274	<0.01876	<0.0056253	11.9759	0.016688	0.00477227
13001aIM6 - 5	WSB	Plagioclase	Microcrystalline	32.7972	32.2373	53015.2	138.862	127774	280479	33.9074	10788.1	48962	0.587274	183.485	0.167439	22.7754	3307.95	6.55412	603.65	0.846369	1.12936	0.202746	0.0333137	1540.54	22.4048	29.1896	2.37481	6.87583	0.63844	7.04347	0.449549	0.0408543	0.155606	0.0308701	0.089464	0.00712527	0.0498139	0.00905209	0.0456603	0.00840775	13.2503	0.107523	0.0289712
13001aIM6 - 6	WSB	Plagioclase	Microcrystalline	35.5161	34.7551	49937.4	155.986	136519	280479	40.6493	8867.92	59666.9	0.425485	207.82	0.165832	28.0526	3374.64	2.39901	622.091	0.770215	0.0719882	<0.010057	<0.019779	1306.07	18.1351	25	2.16114	6.36197	0.824598	7.07638	0.395005	0.0498341	0.207001	0.031049	0.051807	0.00789432	0.0329222	<0.0040966	<0.020099	<0.0048723	12.0469	0.00276097	<0.0018171
13001aIM6 - 7	WSB	Plagioclase	Microcrystalline	34.9828	34.3304	52014.9	162.718	129539	280479	34.9916	9513.86	52041.1	0.560775	176.086	0.155203	23.8636	3568.26	7.23263	578.885	0.995061	0.48062	0.116964	0.0493601	1408.42	24.3887	31.7657	2.64441	7.31973	0.733193	6.46299	0.413182	0.0666746	0.197235	0.0424824	0.102665	0.00361168	0.0791645	0.00916667	<0.017381	<0.0071409	12.3964	0.0508914	0.0258229
13001aIM6 - 8	WSB	Plagioclase	Microcrystalline	36.0067	35.0575	51486.3	151.019	129878	280479	58.5843	10777.5	51953	0.509262	259.583	0.247093	23.6892	3315.02	3.07967	615.852	0.644641	0.0926716	0.0188962	<0.019077	1447.01	20.5532	27.2074	2.17734	6.60886	0.587995	7.10832	0.368644	0.0306099	0.141481	0.0315894	0.0384527	0.00525173	0.0277098	<0.0040326	<0.017627	<0.0043025	12.0969	0.00389515	0.00100393
13001aIM6 - 9	WSB	Plagioclase	Microcrystalline	35.9787	34.233	50958.1	151.127	131740	280479	42.2673	8974.87	54216.9	0.596885	209.174	0.182012	23.8131	3286.85	2.60395	607.635	0.583478	0.0980742	0.018196	<0.019252	1341.81	20.2671	27.0088	2.24593	6.44534	0.68857	6.92289	0.397026	0.0279619	0.152201	0.0258511	0.0492412	0.00388276	0.034417	0.00284714	<0.019994	<0.004341	12.1846	<0.0021271	0.00075965
13001aIM6 - 10	WSB	Plagioclase	Microcrystalline	35.3033	34.1791	50098.1	168.584	124822	280479	32.3966	12411.8	49093.1	0.55544	181.362	0.226969	36.0451	3745.51	10.0443	585.952	1.78873	1.93168	0.365834	0.102297	1492.8	25.4384	34.2011	2.80994	8.09788	1.00909	6.61523	0.54358	0.0637682	0.364777	0.0652463	0.177093	0.0178928	0.172355	0.0121543	0.0409178	0.00730994	12.5656	0.255228	0.0681454
13001aIM6 - 11	WSB	Plagioclase	Microcrystalline	37.0732	34.2067	50521.7	156.107	133307	280479	33.7504	9093.29	56024.6	0.514704	203.266	0.178703	26.1456	3280.91	2.43526	605.148	0.730821	0.0767715	0.0197869	0.0244229	1277.21	19.276	26.4392	2.22133	6.73815	0.637601	6.87134	0.425785	0.0326914	0.183248	0.0280691	0.0532195	0.00381655	0.0478473	0.00389106	<0.019806	0.00553336	11.8972	0.00237319	<0.00067287
13001aIM6 - 12	WSB	Plagioclase	Microcrystalline	33.3795	32.8998	51336.3	145.876	128333	280479	54.9016	10553.3	51417.3	0.37945	229.729	0.176887	21.7445	3239.33	3.02208	603.59	0.608285	0.0521529	<0.010669	<0.018403	1508.9	20.9884	27.9591	2.23893	6.46663	0.706971	7.00045	0.33868	0.0307667	0.096394	0.0224245	0.0511514	0.00380617	0.015737	0.00173178	<0.013351	<0.0071383	11.9879	0.00293625	0.000744607
13001aIM5 - 1	WSB	Plagioclase	Microcrystalline	35.6466	33.1671	51507.4	147.952	131058	280479	36.6325	9696.63	52522.2	0.360903	213.169	0.134051	23.7755	3238.67	2.73379	612.302	0.844649	0.0424648	0.0271318	<0.01886	1464.48	25.6011	35.8597	3.03654	8.39772	1.13753	7.05725	0.496783	0.0547137	0.331313	0.0299756	0.056924	0.00822594	0.0302248	0.00532431	<0.019028	<0.0053006	11.8925	<0.0021369	<0.00068244
13001aIM5 - 2	WSB	Plagioclase	Microcrystalline	29.1597	27.8395	53470.3	141.871	125306	280479	29.5858	11105.2	46236.6	0.515654	182.58	0.140352	18.4319	3111.37	3.47469	598.867	0.599997	0.0599127	0.0157909	<0.016215	1710.19	28.3235	35.6266	2.79397	7.89044	0.707632	7.03641	0.35998	0.0358358	0.137971	0.0222924	0.0384113	0.00413381	0.0109302	0.00271631	<0.020033	<0.0054093	12.1291	<0.0035885	<0.00064776
13001aIM5 - 3	WSB	Plagioclase	Microcrystalline	35.2832	34.5993	49868.4	162.863	137365	280479	69.1375	8200.29	60260.7	0.423279	327.349	0.28753	28.0979	3418.42	2.16722	619.194	1.00165	0.179296	0.0303713	<0.021147	1332.01	27.2701	40.2609	3.49803	10.2577	1.2035	6.98398	0.517123	0.0752715	0.267744	0.0306776	0.0874283	0.00742634	0.0259164	0.00367665	<0.015609	<0.0090232	11.8695	0.00405839	0.000780651
13001aIM5 - 4	WSB	Plagioclase	Microcrystalline	35.6565	34.0393	48977	157.967	138415	280479	49.8911	7544.21	61511.7	0.673079	258.248	0.268621	28.8758	3296.49	1.91314	610.356	1.0759	0.11952	0.0359305	<0.019451	1206.64	26.9955	39.167	3.36681	10.0681	1.25961	6.9347	0.656639	0.0540072	0.280502	0.0341707	0.0858776	0.00537624	0.0508766	0.00396694	<0.025568	<0.0048829	11.676	0.00368229	<0.0022819
13001aIM5 - 5	WSB	Plagioclase	Microcrystalline	30.3955	28.2434	52183.1	146.88	131766	280479	42.6231	8591.79	52563.3	0.438255	203.98	0.188944	21.4184	3204.99	2.84701	610.138	0.795165	0.110821	0.0228873	<0.017802	1434.04	27.2965	36.9618	3.01726	8.81748	0.921609	6.93886	0.37953	0.0372867	0.166343	0.0302028	0.081877	0.00235794	0.022434	0.00242269	<0.01622	<0.0059108	11.7173	<0.0020828	<0.00066502
13001aIM9 - 1	WSB	Plagioclase	Microcrystalline	34.629	34.8933	51255.2	159.205	131706	280479	46.0801	10137.3	53998.6	0.524724	194.819	0.180466	28.9322	3652.42	3.21172	612.266	1.09339	0.275329	0.06839	<0.019754	1362.97	24.2531	32.0314	2.64944	7.15105	0.833982	6.83067	0.367447	0.0558876	0.239438	0.0373178	0.0896177	0.00821712	0.0458193	0.00856982	<0.015192	<0.0052766	11.8336	0.0706904	0.0230348
13001aIM9 - 2	WSB	Plagioclase	Microcrystalline	36.0017	35.2901	50143.4	159.765	134208	280479	36.9237	8333.14	55915.8	0.588864	195.43	0.288576	27.1975	3510.99	2.34416	601.897	1.11767	0.124913	0.134197	<0.017457	1270.89	27.299	37.7899	3.1519	9.04301	1.02212	6.99254	0.492744	0.0664273	0.316993	0.0433059	0.0911774	0.00867161	0.0274916	0.00428658	<0.018964	0.00726907	11.5191	0.00359531	<0.001798
13001aIM9 - 3	WSB	Plagioclase	Microcrystalline	36.3546	34.4387	51481.9	147.009	127606	280479	23.5301	10974.3	49222.2	0.38479	172.898	0.271351	23.4592	3424.6	3.84531	598.429	0.901345	0.557413	0.211873	<0.015126	1401.13	25.3702	32.6181	2.5838	7.34817	0.851918	6.85696	0.47356	0.0475815	0.261631	0.0238884	0.048786	0.0101999	0.0354419	0.00678862	0.0363027	<0.0084275	11.908	0.0946044	0.0250271
13001aIM9 - 4	WSB	Plagioclase	Microcrystalline	32.0829	32.296	52646.9	158.799	127621	280479	35.4273	10842	47545.1	0.363023	126.688	0.152431	20.7365	3439.25	5.18668	595.571	0.842199	0.437375	0.0992166	0.0404149	1445.29	25.688	32.3629	2.40441	7.00828	0.646186	6.83579	0.406735	0.0303063	0.218337	0.0305722	0.0398006	0.00887444	0.0749991	0.00579198	0.0268547	0.0183613	11.8312	0.084378	0.0295359
13001aIM9 - 5	WSB	Plagioclase	Microcrystalline	36.0289	33.7621	50218.7	155.562	132020	280479	31.553	9798.41	53239.9	0.547355	173.163	0.120275	23.9239	3421.06	2.73017	615.742	0.872187	0.144297	0.0530149	<0.020589	1317.17	23.2174	31.0112	2.47273	7.19377	0.749676	6.88032	0.412227	0.0562994	0.214332	0.0430135	0.0526633	0.00359723	0.0426093	0.00469646	<0.017051	0.0108552	11.7987	0.00703168	0.0016203
13001aIM9 - 6	WSB	Plagioclase	Microcrystalline	34.3128	32.7038	50746.3	147.243	125338	280479	32.6775	10405.9	48827.6	0.44492	171.051	0.203901	23.5272	3438.5	3.27249	600.035	0.743933	0.259282	0.0754358	<0.018323	1353.47	26.1473	32.4189	2.51961	7.10517	0.656243	6.8897	0.369869	0.0356963	0.143444	0.0249203	0.0458467	0.0129528	0.0318482	<0.0023295	<0.01537	<0.0064879	11.4508	0.0297236	0.010797
13001aIM9 - 7	WSB	Plagioclase	Microcrystalline	30.3793	29.3225	51368	146.993	125954	280479	28.6574	10450.8	48647.6	0.413328	131.966	0.114769	18.8664	3233.56	3.35061	601.914	0.811772	0.161231	0.0678552	<0.018137	1505.75	25.3932	32.7572	2.61809	7.56061	0.800709	6.71801	0.421854	0.042261	0.173043	0.0257083	0.0758597	0.00888847	0.029584	0.000979111	<0.019399	<0.0048696	11.7209	0.0221113	0.00326974
13001aIM9 - 8	WSB	Plagioclase	Microcrystalline	33.1447	32.305	51015.2	153.467	122599	280479	41.1939	9613	47600.3	0.578581	161.582	0.19565	21.6879	3507.86	4.11681	562.695	0.850771	0.431715	0.11489	<0.025149	1341.41	23.2724	31.8192	2.55854	7.05396	0.791073	5.96433	0.502865	0.0392388	0.25666	0.0260426	0.0502566	<0.004656	0.0206731	<0.0034192	0.0131962	0.00922969	11.6784	0.0435969	0.0183162
13001aIM9 - 9	WSB	Plagioclase	Microcrystalline	35.9492	34.0581	49787.6	154.46	134183	280479	38.5153	8876.31	56666.5	0.441614	205.239	0.126266	27.3431	3476.31	2.37233	610.891	0.945071	0.219851	0.0474987	<0.017894	1294.31	23.9243	32.6786	2.83797	7.9478	0.881138	6.88372	0.461734	0.0584846	0.262655	0.0349735	0.0662008	0.00603085	0.0508793	0.00489335	<0.018257	<0.0046613	11.339	0.022791	0.0046322
13001bIM7 - 1	WSB	Plagioclase	Microcrystalline	30.164	29.5611	52060.8	134.774	123914	280479	30.861	11901.7	44935.4	0.344853	165.714	0.0932518	17.7648	2979.92	3.82999	600.605	0.531656	0.0648712	0.0191869	<0.014871	1740.4	27.8827	35.6348	2.7846	8.02261	0.703965	7.028	0.356406	0.0331266	0.125612	0.023762	0.041308	0.00184155	0.00881709	<0.0024186	<0.017083	<0.007036	11.6421	0.00286744	<0.00065105
13001bIM7 - 2	WSB	Plagioclase	Microcrystalline	33.0246	31.5607	51781.8	134.911	125434	280479	30.5827	11971.4	46860.8	0.296743	172.566	0.134218	18.7549	3015.3	3.78004	618.266	0.580956	<0.031754	0.0225892	<0.011862	1855.13	30.6694	38.5953	2.96012	8.08214	0.810106	7.11771	0.359896	0.0396128	0.16262	0.0209237	0.0484544	0.00506662	0.0110277	<0.0030434	<0.013081	<0.0054848	11.9479	<0.0020395	<0.00065142
13001bIM7 - 3	WSB	Plagioclase	Microcrystalline	33.2586	31.5083	50663.7	136.373	124462	280479	27.9783	11871.7	45565	0.520813	178.441	0.129281	19.2898	2997.48	3.73245	600.105	0.542163	0.0594327	0.0116584	<0.01332	1835.22	29.7947	37.4007	2.85509	7.80951	0.758919	6.98334	0.354409	0.0321193	0.114589	0.020136	0.0505936	0.00498765	0.030403	<0.0038642	<0.014356	0.00444755	11.801	<0.0025255	<0.0006414
13001bIM7 - 4	WSB	Plagioclase	Microcrystalline	32.1594	30.9294	51134.1	131.5	123974	280479	32.9538	12059.4	45473.5	0.28985	177.305	0.0844234	19.3513	3006.33	3.83297	603.416	0.628905	<0.044711	0.0195739	<0.013021	1847.62	30.5272	38.1284	2.92646	8.09919	0.729697	6.89266	0.413683	0.0434773	0.150776	0.0152537	0.0374715	0.00360709	<0.019146	<0.0034217	<0.015453	<0.005332	11.8226	0.000837217	<0.00063308
13001bIM7 - 5	WSB	Plagioclase	Microcrystalline	31.043	30.7865	51078.2	137.125	125628	280479	30.0487	11707.8	46729	0.344784	171.763	0.113589	18.8638	3046.14	3.68751	609.678	0.606412	0.0528777	<0.0094664	<0.013564	1813.78	31.3705	39.1636	2.95488	8.44615	0.761511	7.19019	0.405499	0.0404075	0.176256	0.0234021	0.0588819	0.00588961	0.0263069	<0.0042106	<0.022405	<0.0060686	12.1308	<0.0029206	0.000955589
13001bIM7 - 6	WSB	Plagioclase	Microcrystalline	30.6169	29.4402	51664.1	136.937	124256	280479	29.4401	10676.4	45674.6	0.493378	175.467	0.28868	32.8452	3384.87	3.55802	611.313	0.679763	0.822061	0.297039	<0.013307	1804.47	30.6992	38.9185	2.99234	8.69142	0.704506	7.01318	0.377959	0.0404629	0.181873	0.0231748	0.0431116	0.00627901	0.0279371	0.00470524	0.0237302	0.00813397	12.8388	0.00701094	0.0130102
13001bIM7 - 7	WSB	Plagioclase	Microcrystalline	32.6935	30.9255	51784.6	139.218	128099	280479	23.8816	11122.6	49767.1	0.457805	173.36	0.108223	20.0628	3048.18	3.5087	619.822	0.611722	0.0882499	0.0108814	<0.011627	1755.18	30.0332	38.6751	2.96576	8.33921	0.797367	7.07309	0.31187	0.0421838	0.163082	0.0307012	0.0580698	0.00365577	0.00875934	<0.0030195	<0.018063	<0.0041704	11.9465	0.00345531	<0.00064675
13001bIM7 - 8	WSB	Plagioclase	Microcrystalline	32.3492	30.8759	51355.7	152.227	133290	280479	39.1383	10132.5	52866	0.522522	183.036	0.123679	19.6017	3229.09	3.30353	633.45	0.786113	<0.044269	0.0266022	<0.014975	1733.6	29.5826	40.6129	3.05996	8.69467	0.860148	7.21255	0.489801	0.0571164	0.184974	0.0311903	0.0618285	<0.0023806	0.0489705	0.007558	<0.021707	<0.0096434	12.3066	0.062005	0.0749134
13001bIM7 - 9	WSB	Plagioclase	Microcrystalline	33.6274	32.5589	50608.4	142.045	126324	280479	31.7338	11405	47016.2	0.660715	178.547	0.113559	19.4616	3125.82	3.61104	613.921	0.673273	0.0627967	0.0153922	<0.012929	1825.45	31.1184	39.9234	3.00013	8.37738	0.801323	7.03714	0.402594	0.0425166	0.149523	0.0179699	0.0642801	0.00593371	0.036694	0.00627075	<0.017701	<0.0050574	11.9346	0.00317341	0.00872163
13001bIM7 - 10	WSB	Plagioclase	Microcrystalline	32.3842	33.7905	50458.2	141.374	127758	280479	34.6975	10068.5	50424.1	0.518938	197.309	0.172723	21.4465	3161.95	3.10341	597.357	0.683519	0.0818997	0.0180497	<0.01208	1664.65	27.7131	36.178	2.95285	8.01144	0.75554	6.88075	0.437511	0.0385366	0.164505	0.0252076	0.0476394	0.00384763	0.0327967	0.00442765	<0.0083545	<0.0060225	11.6324	<0.0023829	0.00157933
13001bIM7 - 11	WSB	Plagioclase	Microcrystalline	38.4614	35.4506	50096.8	144.951	133732	280479	38.7921	8967.12	56055.9	0.44027	217.902	0.220817	25.6767	3170.15	2.53217	608.691	0.782427	0.0693984	0.00895159	<0.01303	1524.94	25.1873	34.1387	2.7572	8.4754	0.934734	7.18393	0.462532	0.0475937	0.175787	0.0266124	0.0809939	0.00354419	0.0382389	0.00360508	<0.016468	<0.0056292	11.9824	0.00221185	<0.0006274
13001bIM7 - 12	WSB	Plagioclase	Microcrystalline	34.789	35.5028	49987.6	147.988	133947	280479	38.8009	8952.76	56328.3	0.517183	219.067	0.226175	25.6329	3201.54	2.53652	615.396	0.75613	0.0908036	0.0171586	<0.012708	1509.65	24.193	33.2759	2.68558	7.83727	0.8374	6.92049	0.437148	0.0478247	0.203623	0.0348951	0.0737694	0.00679898	0.0301884	<0.0023622	<0.019726	0.00524049	11.5873	<0.0035257	<0.00063682
13001bIM7 - 13	WSB	Plagioclase	Microcrystalline	36.0996	33.8433	49516.7	146.353	131911	280479	34.3542	9061.64	54209	0.488071	223.498	0.203681	24.7286	3153.86	2.47351	599.303	0.776779	0.0805021	0.0225924	<0.012416	1466.86	23.8995	32.8206	2.66901	7.60706	0.871176	6.72657	0.475517	0.0450234	0.176073	0.0271064	0.0605422	0.00443848	0.0340646	<0.003394	<0.015352	<0.0053027	11.7428	0.0030812	0.000937335
13001bIM7 - 14	WSB	Plagioclase	Microcrystalline	28.3644	28.8365	54033.2	130.743	124208	280479	28.3259	11247.1	43645.8	0.542088	172.978	0.136478	17.0301	3050.81	4.25887	602.84	0.504301	0.0706795	0.0176896	<0.014822	1808.8	27.0295	33.4746	2.53771	7.14142	0.637765	6.88074	0.295772	0.0357479	0.155495	0.0269373	0.0286717	0.00220503	0.0169251	0.00364803	<0.02472	<0.0064987	12.22	<0.0034588	<0.0006248
13001bIM7 - 15	WSB	Plagioclase	Microcrystalline	31.9189	31.3812	51739.6	138.114	124168	280479	27.2794	11942.7	45381.4	0.430266	170.444	0.133313	18.6822	3091.78	3.95144	615.385	0.518675	0.0512042	0.0174215	<0.013728	1826.56	28.2742	35.2578	2.76582	7.73391	0.715195	7.01554	0.418881	0.0355944	0.118875	0.0126278	0.0516732	0.00494557	0.0237305	<0.0029709	<0.017798	<0.0053747	12.0443	<0.0019935	<0.0006371
13001bIM7 - 16	WSB	Plagioclase	Microcrystalline	36.2462	34.6852	50242.9	149.965	132711	280479	37.6244	9043.48	56031.2	0.464927	211.912	0.175277	25.6002	3223.78	2.65816	611.203	0.84511	0.059439	0.0179641	<0.012889	1488.93	24.8364	34.1308	2.7755	8.27716	0.94416	6.92788	0.394586	0.0588296	0.168048	0.0272733	0.0552731	0.00669438	0.0257003	0.00198095	<0.012924	<0.0050542	11.2368	<0.0025294	<0.0016982
13001bIM7 - 17	WSB	Plagioclase	Microcrystalline	36.3267	35.1817	48738.8	148.409	135153	280479	36.2861	8975.67	56164.8	0.562289	229.416	0.173489	25.1166	3234.43	2.54123	621.481	0.744	0.0863058	0.022384	<0.013482	1542.71	24.6193	33.2571	2.74503	8.02181	0.941656	7.24542	0.487921	0.0442639	0.187915	0.027846	0.0521881	<0.0034399	0.0284237	0.00469456	<0.012008	<0.0066376	11.8439	0.0022757	<0.00064568
13001bIM7 - 18	WSB	Plagioclase	Microcrystalline	37.0801	36.0025	50036.8	152.835	138263	280479	30.2544	8733.33	58407.6	0.46717	222.453	0.254763	25.3151	3243.3	2.50055	629.79	0.804023	0.0993856	0.0158255	<0.014861	1542.52	25.355	34.4541	2.78607	7.52681	0.896163	7.32084	0.386268	0.0429672	0.154541	0.0353995	0.0705197	0.00616331	0.0303673	0.00233994	0.0204687	<0.0052156	11.9402	0.00567778	0.00100267
13001bIM7 - 19	WSB	Plagioclase	Microcrystalline	37.0424	35.2821	50225.8	146.375	130156	280479	34.6143	9078.66	52799.6	0.348764	205.423	0.186201	23.5449	3157.03	2.62202	587.134	0.779644	0.065328	0.0184733	<0.011806	1467.09	24.1608	33.4963	2.71999	7.88007	0.640473	6.74726	0.452414	0.0475084	0.160632	0.0253499	0.0654515	0.00466424	0.0364419	0.00409341	<0.0146	<0.0050464	11.5676	0.00368733	0.000668464
[truncated: 90 more rows]

## Sheet: HRT
Trace element compositions of feldspar crystals from the Huckleberry Ridge Tuff
[truncated: 196 more rows]

## Sheet: Quartz
Trace element compositions of quartz crystals from the Huckleberry Ridge Tuff and Blacktail Creek Tuff
[truncated: 415 more rows]

[truncated: 5 more sheets: WSB Pyx, Glasses, Standard data, Typical LOD, Li isotopes]
